# Supplementary material for: Increased susceptibility to Mycobacterium avium complex infection in miniature Schnauzer dogs caused by a codon deletion in CARD9
Source: Sci Rep. 2024 May 6;14:10346. doi: 10.1038/s41598-024-61054-x (PMC11074286; doi:10.1038/s41598-024-61054-x)
Supplement: Supplementary file 2 — Supplementary Information 1. [file 41598_2024_61054_MOESM2_ESM.zip]

Archive with 2 entries (2 files):
- 168_dogs_CanFam3.map
- 168_dogs_CanFam3.ped
