# Supplementary material for: Increased susceptibility to Mycobacterium avium complex infection in miniature Schnauzer dogs caused by a codon deletion in CARD9
Source: Sci Rep. 2024 May 6;14:10346. doi: 10.1038/s41598-024-61054-x (PMC11074286; doi:10.1038/s41598-024-61054-x)
Supplement: Supplementary file 2 — Supplementary Information 1. [file 41598_2024_61054_MOESM2_ESM.zip › 168_dogs_CanFam3.map]

0	BICF2P1141135	63.2096	0
0	BICF2S23230012	104.598	0
0	BICF2G630647937	31.4653	0
0	X1gerli09	77.58	0
0	BICF2G6302504	122.563	0
0	BICF2P111448	122.564	0
0	YBP2-225	0	0
0	Y28P1-599	0	0
0	Y28P1-873	0	0
0	Y24P1-11	0	0
0	YNP1-608	0	0
0	Y20P1-35	0	0
0	YGP1-146	0	0
0	Y21P1-417	0	0
0	Y28P1-619	0	0
0	Y29P2-56	0	0
0	Y30P1-655	0	0
0	YGP1-66	0	0
0	YGP2-125	0	0
1	BICF2P23920	27.3787	0
1	BICF2P383824	48.1068	0
1	BICF2S23228635	92.1971	0
1	BICF2P489994	113.201	0
1	BICF2G630790086	119.482	0
1	BICF2G630790080	119.491	0
1	G70f29S111	124.12	0
1	BICF2P1282290	124.267	0
1	TIGRP2P14029_rs8774732	126.903	0
1	BICF2P361868	128.499	0
1	BICF2P1323540	133.673	0
1	G96f33S337	139.157	0
1	BICF2P921621	141.077	0
1	BICF2G630707759	2.26242	14548
1	BICF2S2358127	2.43042	68723
1	BICF2P1173580	2.46549	80040
1	BICF2G630707846	2.47351	82626
1	BICF2G630707893	2.76648	177110
1	TIGRP2P175_rs8671583	2.83442	199016
1	BICF2P1383091	2.87617	212740
1	TIGRP2P259_rs8993730	2.99043	249580
1	BICF2P186608	3.04176	266133
1	BICF2G630707908	3.06457	273487
1	BICF2P706639	3.10609	286875
1	BICF2P563564	3.17018	307563
1	BICF2P574107	3.20892	320055
1	TIGRP2P277_rs8525603	3.2812	343359
1	BICF2G630707918	3.29624	348210
1	TIGRP2P286_rs8866509	3.37518	373664
1	BICF2P41862	3.42759	390563
1	BICF2P391650	3.45342	398892
1	BICF2S23060089	3.48655	409574
1	BICF2G630707932	3.519	420036
1	BICF2P636188	3.55033	430139
1	BICF2P270452	3.70364	479574
1	BICF2P98519	3.72411	486173
1	BICF2P1377001	3.75867	497316
1	BICF2G630707957	3.80196	511277
1	BICF2P1240570	3.82893	519972
1	BICF2G630707961	3.8772	535538
1	BICF2P1282632	3.99504	573533
1	BICF2P1445404	4.05941	594361
1	BICF2G630707977	4.08486	602567
1	TIGRP2P340_rs9005494	4.12209	614572
1	BICF2G630707984	4.20004	639707
1	BICF2G630707991	4.2331	650365
1	BICF2G630708013	4.31112	675531
1	BICF2G630708020	4.362	691938
1	BICF2G630708023	4.38785	700273
1	BICF2G630708027	4.43158	714375
1	BICF2G630708028	4.44256	717913
1	BICF2G630708032	4.52005	742901
1	BICF2P188815	4.56022	753378
1	BICF2G630708035	4.59764	765445
1	BICF2P1314682	4.61892	772306
1	BICF2P410099	4.67505	790404
1	BICF2P238696	4.71213	802359
1	BICF2P725108	4.74189	811955
1	BICF2P1124921	4.77476	822555
1	BICF2G630708037	4.80626	832722
1	BICF2P884661	4.83056	840555
1	BICF2G630708039	4.89336	860805
1	BICF2P1357045	4.91312	867177
1	BICF2P466666	4.93481	874172
1	BICF2P646761	4.98116	889117
1	BICF2G630708043	5.00138	895636
1	BICF2P1404670	5.00546	896951
1	BICF2P615194	5.05323	912356
1	BICF2P1178503	5.08053	921159
1	BICF2G630708049	5.15277	944452
1	BICF2P970528	5.21116	963279
1	BICF2P303607	5.22627	968152
1	BICF2G630708053	5.25421	977159
1	BICF2P972673	5.3175	997568
1	BICF2P195485	5.3282	1001017
1	BICF2P987431	5.36233	1012024
1	BICF2P742102	5.42737	1030993
1	BICF2P1104224	5.44316	1036086
1	BICF2P1392290	5.44468	1036574
1	BICF2P1277518	5.48209	1048637
1	BICF2P1277519	5.48528	1049666
1	BICF2G630708061	5.52629	1062891
1	BICF2P1065496	5.56123	1074156
1	BICF2P1032299	5.59265	1084288
1	BICF2G630708083	5.64485	1101117
1	BICF2G630708099	5.67522	1110911
1	BICF2P112561	5.68205	1113115
1	BICF2P760763	5.74165	1132340
1	BICF2G630708105	5.75557	1136916
1	BICF2G630708106	5.79059	1148209
1	BICF2G630708109	5.84176	1164707
1	BICF2G630708111	5.88422	1178399
1	BICF2P966356	5.89835	1182957
1	BICF2P62696	5.94791	1198935
1	BICF2G630708113	5.99703	1214774
1	BICF2P664451	6.02079	1222435
1	BICF2P1028616	6.06553	1236860
1	G3f65S308	6.18104	1274108
1	BICF2G630708125	6.31445	1317124
1	BICF2G630708127	6.34225	1326088
1	TIGRP2P381_rs9099336	6.43	1354427
1	BICF2G630708129	6.43	1361419
1	BICF2G630708133	6.43	1375796
1	BICF2G630708142	6.43	1384838
1	BICF2G630708148	6.43	1400426
1	BICF2G630708152	6.43	1404132
1	BICF2G630708156	6.43	1413914
1	BICF2G630708163	6.43	1430423
1	TIGRP2P384_rs8812156	6.43	1438171
1	BICF2G630708165	6.43	1448961
1	BICF2G630708166	6.43	1460648
1	BICF2P1442152	6.43	1472808
1	BICF2G630708170	6.43	1487200
1	BICF2G630708173	6.46657	1499313
1	BICF2G630708176	6.49806	1509473
1	BICF2S23217029	6.52539	1518294
1	BICF2G630708179	6.56635	1531511
1	BICF2G630708182	6.60688	1544590
1	BICF2G630708183	6.64279	1556177
1	BICF2G630708185	6.66233	1562482
1	BICF2G630708186	6.71118	1578245
1	BICF2P1154406	6.76182	1594588
1	BICF2P247436	6.7836	1601615
1	BICF2P562192	6.80533	1608626
1	BICF2G630708190	6.849	1622718
1	BICF2G630708194	6.88166	1633259
1	BICF2G630708195	6.91266	1643262
1	BICF2P790583	6.96319	1659569
1	BICF2G630708204	7.01511	1676322
1	BICF2G630708205	7.02243	1678686
1	BICF2G630708207	7.05807	1690186
1	BICF2G630708209	7.09028	1700583
1	BICF2G630708211	7.15425	1722438
1	BICF2P207208	7.17195	1728485
1	BICF2G630708213	7.19683	1736981
1	BICF2G630708216	7.24181	1752349
1	BICF2P741303	7.26412	1759968
1	BICF2P726575	7.32239	1779875
1	BICF2P929768	7.33834	1785323
1	BICF2P406037	7.34324	1786997
1	BICF2P247108	7.37013	1796182
1	BICF2P804826	7.41335	1810947
1	BICF2P988306	7.43698	1819020
1	BICF2P1423638	7.46622	1829007
1	BICF2P180743	7.4949	1838805
1	TIGRP2P391_rs9069252	7.52857	1850306
1	BICF2G630708220	7.58437	1869397
1	BICF2P1413903	7.59761	1873919
1	BICF2G630708221	7.64154	1888935
1	BICF2P814595	7.66263	1896142
1	BICF2G630708225	7.72247	1916583
1	BICF2G630708226	7.75322	1927088
1	BICF2G630708227	7.77926	1935981
1	BICF2P102820	7.79641	1941839
1	BICF2G630708229	7.8741	1968378
1	BICF2G630708230	7.92376	1985344
1	TIGRP2P396_rs9152464	7.99273	2008905
1	BICF2G630708232	8.01321	2015901
1	BICF2P1092470	8.03106	2021998
1	BICF2G630708235	8.07442	2038666
1	BICF2P168065	8.09454	2048128
1	BICF2P831807	8.13514	2067225
1	BICF2P1148238	8.15828	2078104
1	BICF2S23551233	8.16254	2080109
1	TIGRP2P401_rs8846599	8.18828	2092214
1	BICF2G630708238	8.20939	2102141
1	TIGRP2P405_rs9045167	8.23703	2115716
1	BICF2G630708240	8.28657	2139015
1	BICF2P940931	8.3139	2151868
1	BICF2G630708242	8.33935	2164283
1	TIGRP2P2613_rs9126421	8.36263	2175231
1	BICF2P1167646	8.39709	2191437
1	BICF2P515422	8.40642	2195827
1	BICF2S2364686	8.43213	2208277
1	BICF2G630708246	8.47523	2228551
1	BICF2G630708247	8.50018	2240283
1	TIGRP2P2621_rs9174004	8.51305	2246338
1	BICF2P1148079	8.54102	2259490
1	TIGRP2P2627_rs8593091	8.57961	2277640
1	BICF2G630708249	8.6047	2289441
1	BICF2P1336950	8.63063	2301633
1	BICF2G630708251	8.67334	2321694
1	BICF2P1316503	8.68734	2328280
1	BICF2G630708253	8.70144	2334911
1	BICF2S23545226	8.72771	2347264
1	BICF2P552194	8.75908	2362016
1	BICF2P627157	8.78974	2376435
1	BICF2S22956053	8.80465	2383448
1	BICF2G630708254	8.82253	2391860
1	BICF2G630708265	8.85511	2407180
1	BICF2G630708271	8.86964	2414014
1	BICF2G630708286	8.89659	2426690
1	BICF2G630708296	8.92249	2438873
1	BICF2G630708300	8.96312	2458761
1	BICF2S2335694	9.0186	2484855
1	BICF2P551656	9.05332	2501183
1	BICF2P1451246	9.06775	2507972
1	BICF2G630708304	9.10191	2524034
1	BICF2S23128209	9.12717	2535918
1	TIGRP2P2671_rs8596160	9.15792	2550379
1	BICF2G630708306	9.17263	2557296
1	BICF2G630708307	9.22103	2580059
1	BICF2G630708309	9.28305	2609390
1	BICF2G630708310	9.29585	2615407
1	BICF2G630708312	9.31784	2625749
1	BICF2G630708315	9.33771	2635098
1	BICF2G630708316	9.37945	2654726
1	TIGRP2P2672_rs9013378	9.39451	2661807
1	BICF2G630708318	9.41879	2673228
1	BICF2P270373	9.43804	2682281
1	BICF2G630708319	9.45982	2692523
1	BICF2P1034908	9.51572	2718815
1	BICF2G630708321	9.53458	2727687
1	BICF2P952367	9.56276	2740936
1	BICF2G630708323	9.58395	2750902
1	BICF2P1194303	9.60744	2761950
1	BICF2P870035	9.72026	2815013
1	BICF2S23635612	9.77993	2843074
1	BICF2G630708326	9.79942	2852240
1	BICF2G630708328	9.82732	2865360
1	BICF2P279909	9.8513	2876639
1	BICF2G630708330	9.8964	2897852
1	BICF2G630708332	9.96861	2931689
1	BICF2P1085054	10.0037	2948208
1	BICF2S2414000	10.0225	2957039
1	BICF2P307736	10.0734	2980986
1	BICF2G630708333	10.1216	3000133
1	BICF2P966312	10.1525	3005342
1	BICF2P605293	10.2181	3016401
1	BICF2G630708339	10.3679	3041620
1	BICF2S239112	10.4052	3047913
1	BICF2G630708341	10.6672	3092166
1	BICF2P1464474	10.7798	3111137
1	TIGRP2P2684_rs8604610	10.8757	3127281
1	BICF2G630708342	10.8872	3129228
1	BICF2P1382039	11.0004	3148292
1	BICF2P562904	11.0819	3162017
1	BICF2G630708344	11.1071	3166250
1	BICF2G630708346	11.2741	3194397
1	BICF2P1090882	11.3099	3200422
1	TIGRP2P2688_rs8722583	11.4211	3243958
1	BICF2P743012	11.4424	3257888
1	BICF2P91832	11.4671	3274017
1	BICF2P545866	11.4862	3286454
1	TIGRP2P2690_rs9195750	11.5204	3308831
1	BICF2P396988	11.5291	3314503
1	TIGRP2P2693_rs9078389	11.5478	3326775
1	BICF2P1097647	11.5703	3341480
1	BICF2P813346	11.5823	3349322
1	BICF2S23912960	11.5985	3359860
1	TIGRP2P2694_rs9074880	11.6212	3374684
1	BICF2P186872	11.643	3388970
1	BICF2P297203	11.6537	3395967
1	BICF2G630708353	11.6898	3419580
1	BICF2S23512188	11.703	3428195
1	BICF2P355654	11.7322	3447286
1	BICF2G630708355	11.7494	3458474
1	BICF2G630708356	11.7675	3470332
1	BICF2P389287	11.7835	3480810
1	BICF2S23349063	11.7892	3484482
1	BICF2G630708358	11.8336	3513520
1	BICF2G630708359	11.8441	3520373
1	G5f54S91	11.8995	3556626
1	BICF2G630708362	11.9472	3587745
1	BICF2G630708363	11.9631	3598185
1	G6f32S60	11.9953	3619158
1	BICF2G630708367	12	3639893
1	BICF2S23763002	12	3667307
1	BICF2G630708371	12	3668330
1	BICF2P312980	12	3682508
1	BICF2P590289	12	3697160
1	BICF2G630708374	12	3724186
1	TIGRP2P2702_rs8768645	12	3760558
1	BICF2P232247	12.0036	3778681
1	BICF2G630708377	12.0122	3796640
1	BICF2P555674	12.0272	3828021
1	BICF2P1160722	12.0321	3838301
1	TIGRP2P2710_rs9134620	12.0342	3842554
1	BICF2P132796	12.0413	3857387
1	BICF2P333055	12.0498	3875185
1	BICF2G630708380	12.057	3890148
1	BICF2P1040233	12.0656	3908201
1	BICF2P1148306	12.0759	3929645
1	BICF2S23541136	12.0841	3946665
1	BICF2G630708384	12.0918	3962719
1	BICF2P322145	12.0927	3964544
1	BICF2P194479	12.0941	3967481
1	BICF2P853468	12.105	3990312
1	BICF2P298830	12.1146	4010307
1	BICF2S2299080	12.12	4021484
1	BICF2P53930	12.1254	4032891
1	BICF2P122934	12.131	4044567
1	BICF2P1246652	12.1342	4051150
1	BICF2P1411877	12.1392	4061598
1	TIGRP2P2748_rs9156364	12.237	4079240
1	TIGRP2P2751_rs8733852	12.3044	4090327
1	BICF2P1398229	12.3606	4099583
1	TIGRP2P2771_rs8977945	12.4635	4116515
1	BICF2P637675	12.489	4120708
1	TIGRP2P2774_rs8786396	12.571	4134195
1	BICF2G630708391	12.6174	4141836
1	BICF2P1426220	12.7103	4157111
1	BICF2P675305	12.8035	4172445
1	BICF2P675307	12.8178	4174806
1	BICF2P1141510	12.8519	4195132
1	BICF2G630708396	12.8585	4204443
1	BICF2G630708397	12.863	4210698
1	BICF2P211382	12.8747	4227095
1	BICF2G630708403	12.8835	4239459
1	BICF2G630708405	12.8877	4245417
1	TIGRP2P2780_rs8499983	12.9032	4264222
1	BICF2G630708412	12.9173	4272138
1	BICF2G630708417	12.9377	4283592
1	BICF2P1283109	12.9769	4305593
1	BICF2P244730	12.9892	4312475
1	BICF2G630708422	13.0764	4361401
1	BICF2G630708423	13.08	4371564
1	BICF2G630708424	13.1271	4390106
1	BICF2G630708426	13.1637	4401517
1	BICF2P28788	13.1932	4410755
1	BICF2P1255280	13.2425	4426123
1	BICF2P193824	13.2651	4433165
1	BICF2P1469700	13.3193	4450046
1	TIGRP2P2790_rs8527730	13.3493	4459378
1	BICF2P922651	13.3834	4469990
1	BICF2P1208544	13.4	4475164
1	BICF2P636148	13.4331	4485474
1	BICF2P313176	13.4778	4499421
1	TIGRP2P2811_rs8846449	13.5405	4518959
1	TIGRP2P2813_rs8765556	13.5535	4523008
1	BICF2P1444153	13.5732	4534732
1	BICF2G630708433	13.5857	4560104
1	BICF2P370160	13.5931	4575316
1	BICF2P205074	13.5959	4581001
1	TIGRP2P2820_rs9091359	13.6007	4590874
1	TIGRP2P2822_rs8922524	13.6056	4600818
1	TIGRP2P2827_rs8548812	13.619	4628170
1	BICF2P429986	13.6228	4636070
1	BICF2P21025	13.6347	4660213
1	BICF2P659809	13.6401	4671291
1	BICF2P17392	13.6446	4680550
1	BICF2P252167	13.6546	4700786
1	BICF2P487841	13.6599	4711650
1	BICF2P477485	13.6665	4725113
1	TIGRP2P2846_rs8786031	13.6673	4726836
1	BICF2P1297269	13.6778	4748284
1	TIGRP2P2853_rs9056630	13.6823	4757417
1	BICF2S23640275	13.6857	4764376
1	BICF2P297634	13.7001	4793940
1	BICF2P409300	13.7055	4804814
1	BICF2P547987	13.7077	4809432
1	BICF2G630708438	13.7132	4820578
1	TIGRP2P2869_rs8779374	13.7209	4836401
1	TIGRP2P2872_rs9084445	13.7263	4847388
1	BICF2P629022	13.7319	4858799
1	BICF2P146323	13.7418	4878941
1	BICF2P931405	13.7457	4886951
1	BICF2P572263	13.7487	4893108
1	BICF2P1275198	13.7526	4901016
1	BICF2S2339476	13.7579	4911941
1	BICF2P1031026	13.7663	4928973
1	BICF2P986184	13.7713	4939210
1	BICF2G630708462	13.7728	4942312
1	BICF2G630708467	13.7775	4951927
1	TIGRP2P2903_rs9014550	13.7801	4957252
1	BICF2P900574	13.7883	4973985
1	TIGRP2P2911_rs8936096	13.7909	4979308
1	BICF2G630708548	13.8041	5006108
1	BICF2G630708568	13.8079	5013851
1	BICF2G630708570	13.8089	5016106
1	BICF2G630708586	13.8141	5026727
1	BICF2G630708598	13.8271	5044074
1	BICF2S23423243	13.847	5059152
1	BICF2G630708623	13.8568	5066599
1	BICF2G630708633	13.8663	5073833
1	BICF2G630708647	13.8902	5091966
1	BICF2G630708656	13.8937	5094664
1	BICF2G630708685	13.9136	5109742
1	BICF2P1044618	13.9306	5122651
1	BICF2P934097	13.9386	5128753
1	BICF2P1405933	13.9555	5141525
1	BICF2P1002529	13.9754	5156662
1	BICF2P1244955	13.9796	5159885
1	BICF2P607260	14.0282	5196785
1	TIGRP2P2955_rs8986818	14.0471	5211086
1	BICF2P123491	14.0668	5226059
1	TIGRP2P2962_rs8537173	14.0909	5244422
1	TIGRP2P2964_rs9157697	14.1079	5257306
1	TIGRP2P2975_rs9102742	14.1479	5287987
1	BICF2P369261	14.1481	5288133
1	TIGRP2P2985_rs9123662	14.1766	5310127
1	TIGRP2P2986_rs9000637	14.1942	5323473
1	TIGRP2P2987_rs9029815	14.1966	5325340
1	BICF2P166510	14.2224	5344916
1	BICF2S23650932	14.2369	5355930
1	BICF2G630708702	14.2444	5361620
1	BICF2P1191617	14.2883	5394934
1	BICF2P1437031	14.3076	5409586
1	TIGRP2P3063_rs9092981	14.322	5420526
1	BICF2P392799	14.3222	5420699
1	BICF2P1197476	14.3372	5432113
1	BICF2S23010713	14.3494	5441353
1	BICF2P1000997	14.3646	5452889
1	BICF2S23018913	14.3894	5471709
1	BICF2S23649906	14.3966	5477202
1	BICF2P1170347	14.4085	5486246
1	BICF2G630708719	14.4234	5497533
1	BICF2P1290808	14.4422	5511825
1	TIGRP2P3107_rs9178643	14.4571	5523125
1	BICF2P261197	14.4778	5538856
1	TIGRP2P3119_rs8958362	14.4897	5547867
1	BICF2G630708731	14.5079	5561736
1	BICF2P981825	14.5166	5568287
1	BICF2S23321919	14.531	5579289
1	BICF2G630708743	14.5447	5589651
1	BICF2G630708759	14.5595	5600922
1	BICF2P1435982	14.5846	5619955
1	BICF2P501260	14.5909	5624782
1	BICF2G630708800	14.6132	5641678
1	BICF2G630708810	14.6216	5648072
1	BICF2G630708857	14.6499	5669524
1	BICF2G630708864	14.6555	5673842
1	BICF2G630708903	14.682	5693910
1	BICF2P1391960	14.7009	5708287
1	BICF2P639682	14.7178	5721194
1	BICF2G630708914	14.7546	5746980
1	TIGRP2P3174_rs8880071	14.757	5748787
1	BICF2P700139	14.7831	5768605
1	BICF2S2295154	14.7979	5779816
1	BICF2P916853	14.8061	5786011
1	BICF2P191726	14.819	5795837
1	BICF2P103696	14.8353	5808242
1	BICF2P142733	14.8491	5818706
1	BICF2S22948201	14.8737	5837420
1	BICF2S23247539	14.8831	5844519
1	BICF2S22924252	14.9034	5859958
1	BICF2G630708925	14.92	5872563
1	BICF2P550202	14.9414	5888805
1	BICF2G630708927	14.962	5904408
1	BICF2G630708932	14.9876	5923888
1	BICF2S2455096	15.0073	5938873
1	BICF2P239737	15.0198	5948325
1	BICF2P616849	15.0497	5971077
1	BICF2S22934599	15.0923	6003372
1	BICF2S23626182	15.1153	6020825
1	BICF2G630708937	15.1253	6028468
1	BICF2G630708939	15.1412	6040509
1	BICF2G630708947	15.1565	6052112
1	BICF2G630708972	15.1794	6069505
1	BICF2G630708979	15.1841	6073118
1	BICF2G630708983	15.1972	6083059
1	BICF2G630709003	15.2143	6096061
1	BICF2G630709018	15.2298	6107781
1	BICF2G630709032	15.2492	6122576
1	BICF2G630709037	15.2569	6128352
1	BICF2S23426245	15.272	6139857
1	BICF2G630709054	15.2917	6154774
1	BICF2S23328319	15.3016	6162357
1	BICF2G630709073	15.3189	6175472
1	BICF2G630709089	15.3364	6188790
1	BICF2G630709098	15.3495	6198709
1	BICF2P1178165	15.3637	6209485
1	BICF2G630709129	15.376	6218800
1	BICF2G630709132	15.384	6224919
1	BICF2G630709141	15.3945	6232866
1	BICF2G630709156	15.4164	6249527
1	BICF2G630709159	15.4349	6263554
1	BICF2G630709168	15.4449	6271129
1	BICF2P1386889	15.4606	6283052
1	BICF2G630709186	15.4793	6297308
1	BICF2G630709207	15.489	6304660
1	BICF2G630709224	15.5031	6315377
1	BICF2G630709232	15.5156	6324819
1	BICF2G630709237	15.6715	6352738
1	BICF2G630709239	15.7096	6358902
1	BICF2G630709261	15.7791	6370172
1	BICF2G630709270	15.8367	6379490
1	BICF2G630709271	15.8555	6382543
1	BICF2P695321	15.9367	6395704
1	BICF2S22920299	15.9951	6405159
1	TIGRP2P3185_rs8939223	16.0801	6418934
1	BICF2S23238022	16.1316	6427277
1	BICF2G630709295	16.2536	6447040
1	BICF2G630709312	16.2961	6453921
1	BICF2G630709354	16.3703	6465949
1	BICF2G630709364	16.4221	6474333
1	BICF2G630709388	16.5187	6489993
1	BICF2G630709415	16.5583	6496411
1	BICF2G630709424	16.6113	6512438
1	BICF2G630709429	16.6127	6520082
1	BICF2P351258	16.616	6539253
1	BICF2S23051653	16.6181	6551416
1	BICF2G630709448	16.6186	6554263
1	BICF2G630709459	16.621	6567658
1	BICF2P106739	16.6233	6581162
1	BICF2G630709466	16.6258	6594954
1	BICF2P301383	16.629	6613794
1	BICF2P341516	16.6315	6627776
1	BICF2P634226	16.6329	6636016
1	BICF2S2419359	16.6351	6648634
1	BICF2S23644235	16.6386	6668248
1	BICF2P664793	16.6398	6675256
1	BICF2G630709471	16.6414	6684616
1	BICF2P984968	16.643	6693398
1	BICF2S22959180	16.646	6710663
1	BICF2P219758	16.6479	6721693
1	BICF2P637832	16.6505	6736449
1	BICF2S2341214	16.6507	6737483
1	BICF2P316060	16.6537	6754798
1	BICF2P370100	16.6594	6787592
1	BICF2S23111960	16.6611	6797293
1	BICF2P249364	16.664	6814090
1	BICF2G630709473	16.6661	6825957
1	BICF2G630709489	16.6694	6844921
1	BICF2G630709492	16.6713	6855643
1	BICF2G630709495	16.673	6865364
1	BICF2G630709499	16.6754	6879261
1	BICF2G630709507	16.6777	6892064
1	BICF2G630709519	16.6789	6899092
1	BICF2S23628196	16.6813	6913015
1	BICF2G630709527	16.6848	6932755
1	BICF2G630709528	16.6887	6955258
1	BICF2G630709529	16.6902	6963978
1	BICF2S2459826	16.6959	6996338
1	BICF2S23138952	16.7	7020134
1	BICF2G630709551	16.7031	7037523
1	BICF2G630709573	16.7053	7050340
1	BICF2S23316675	16.7097	7075191
1	BICF2P390418	16.7175	7120180
1	BICF2S23321805	16.7216	7143332
1	G8f60S185	16.7272	7175735
1	BICF2P432048	16.732	7203173
1	BICF2P446257	16.7352	7221689
1	G9f34S190	16.7417	7258510
1	BICF2G630709606	16.7456	7281243
1	BICF2G630709608	16.7553	7336711
1	BICF2G630709610	16.76	7363714
1	BICF2P211596	16.7619	7374483
1	BICF2P1043412	16.7647	7390231
1	BICF2P135020	16.7653	7393642
1	BICF2G630709612	16.7701	7421527
1	G10f28S352	16.775	7449283
1	BICF2P165299	16.7789	7471568
1	BICF2G630709614	16.7807	7482135
1	BICF2G630709643	16.7826	7492577
1	TIGRP2P7617_rs8786139	16.7848	7505400
1	BICF2G630709680	16.7862	7513442
1	BICF2G630709740	16.8492	7551941
1	BICF2G630709745	16.8571	7554163
1	BICF2P1254836	16.9175	7571195
1	BICF2P1453557	16.9435	7578528
1	BICF2P1062287	16.9912	7591982
1	TIGRP2P7630_rs8762847	17.0205	7600239
1	BICF2S23543570	17.0842	7618214
1	BICF2G630709757	17.1447	7635258
1	BICF2S2415988	17.2215	7656914
1	BICF2G630709759	17.2243	7657707
1	BICF2P126906	17.2665	7669623
1	BICF2G630709761	17.3698	7698737
1	BICF2P799026	17.3998	7707189
1	BICF2P772650	17.4477	7720714
1	BICF2P151356	17.4785	7729393
1	BICF2P649174	17.5168	7740189
1	BICF2G630709769	17.6203	7769386
1	BICF2G630709791	17.6781	7785677
1	BICF2P650447	17.7165	7796513
1	TIGRP2P7647_rs8616698	17.7775	7813710
1	TIGRP2P7659_rs8795592	17.803	7820887
1	BICF2P657448	17.8419	7831853
1	BICF2P970266	17.8658	7838613
1	BICF2P1147267	17.8877	7844779
1	TIGRP2P7695_rs9059427	17.9566	7864196
1	BICF2P1339554	17.9604	7865281
1	BICF2G630709797	18.0258	7883723
1	BICF2G630709805	18.0497	7890465
1	BICF2G630709810	18.0785	7898583
1	BICF2G630709825	18.1173	7909532
1	BICF2G630709833	18.1385	7915508
1	BICF2G630709842	18.1723	7925031
1	BICF2G630709860	18.2077	7935005
1	BICF2S22918173	18.2521	7947534
1	BICF2P555245	18.2982	7960539
1	BICF2P555243	18.2998	7960988
1	BICF2G630709868	18.3308	7969723
1	TIGRP2P7756_rs9025801	18.3664	7979763
1	BICF2P533944	18.3666	7979804
1	BICF2G630709873	18.4445	8001795
1	BICF2P18236	18.4631	8007051
1	BICF2G630709904	18.5187	8022725
1	BICF2G630709926	18.5546	8032855
1	BICF2G630709937	18.5957	8044418
1	TIGRP2P7766_rs9177075	18.6084	8048010
1	BICF2S23444329	18.6314	8054483
1	TIGRP2P7768_rs9243118	18.6528	8060534
1	BICF2S2337757	18.6973	8073090
1	BICF2S23742583	18.7387	8084756
1	BICF2G630709989	18.7764	8095387
1	BICF2G630710011	18.8353	8111989
1	BICF2G630710017	18.8559	8117798
1	BICF2P112313	18.9023	8130890
1	BICF2P1068759	18.9467	8143422
1	BICF2G630710036	19.0235	8165086
1	BICF2G630710043	19.1694	8206602
1	BICF2P785250	19.2725	8235680
1	BICF2P1131131	19.3354	8253421
1	BICF2G630710048	19.3894	8268652
1	BICF2G630710049	19.4304	8280193
1	BICF2P1430778	19.4691	8291123
1	BICF2P1162469	19.5331	8309179
1	BICF2G630710050	19.5766	8321430
1	BICF2P1213203	19.6033	8328959
1	BICF2P954170	19.6333	8337429
1	BICF2G630710064	19.6883	8352934
1	TIGRP2P7835_rs8513842	19.7477	8369669
1	TIGRP2P7837_rs8513845	19.7533	8371377
1	BICF2P332231	19.7644	8374502
1	TIGRP2P7842_rs9090892	19.8207	8390379
1	TIGRP2P7844_rs8971131	19.8349	8394376
1	BICF2G630710100	19.8908	8411036
1	BICF2P290232	19.9235	8422947
1	BICF2S2361515	19.9434	8430205
1	BICF2G630710102	19.9791	8443239
1	BICF2G630710121	20.012	8455231
1	BICF2G630710133	20.0357	8463865
1	BICF2G630710183	20.0969	8486192
1	BICF2G630710210	20.1284	8497677
1	BICF2G630710243	20.1757	8514900
1	BICF2P997453	20.1977	8522934
1	BICF2G630710247	20.2245	8532697
1	BICF2S23227425	20.2634	8546882
1	BICF2G630710270	20.3045	8561857
1	BICF2G630710286	20.3363	8573470
1	BICF2G630710327	20.3959	8595207
1	BICF2P230315	20.4208	8604276
1	BICF2G630710345	20.4462	8613543
1	BICF2G630710368	20.492	8630247
1	BICF2G630710409	20.5381	8647033
1	BICF2G630710410	20.5406	8647955
1	BICF2G630710433	20.5706	8658897
1	BICF2P801590	20.628	8679834
1	BICF2P1476	20.6769	8697663
1	BICF2G630710467	20.7158	8711821
1	BICF2G630710480	20.7319	8717703
1	BICF2G630710495	20.7618	8728624
1	BICF2S23321456	20.8104	8746315
1	BICF2G630710527	20.8248	8751574
1	BICF2G630710545	20.8556	8762788
1	BICF2G630710563	20.8891	8775014
1	BICF2G630710585	20.9178	8785475
1	BICF2G630710596	20.9545	8798857
1	BICF2G630710605	21.0035	8816734
1	BICF2G630710611	21.0511	8833676
1	BICF2G630710632	21.0824	8847422
1	BICF2G630710651	21.1106	8863032
1	BICF2G630710660	21.1245	8870689
1	BICF2G630710678	21.1385	8878416
1	BICF2S22945143	21.1568	8888552
1	BICF2G630710699	21.1772	8899796
1	BICF2G630710701	21.1836	8903354
1	BICF2G630710719	21.2151	8920737
1	BICF2G630710724	21.2254	8926447
1	BICF2G630710726	21.2269	8927301
1	BICF2G630710733	21.24	8934509
1	BICF2G630710760	21.2777	8955374
1	BICF2G630710766	21.2836	8958598
1	BICF2G630710800	21.3003	8975122
1	BICF2G630710810	21.3005	8980525
1	BICF2G630710819	21.3009	8993571
1	BICF2G630710832	21.3015	9010909
1	BICF2G630710837	21.3018	9017633
1	BICF2P1120946	21.3023	9033858
1	BICF2G630710853	21.3026	9041117
1	BICF2G630710867	21.3031	9055097
1	BICF2P463407	21.3034	9065606
1	BICF2G630710895	21.3038	9075453
1	BICF2G630710914	21.3044	9094017
1	BICF2G630710917	21.3045	9096236
1	BICF2S22931976	21.305	9109243
1	BICF2G630710959	21.3054	9120663
1	BICF2P100940	21.3058	9134130
1	BICF2G630711019	21.3067	9159357
1	BICF2G630711036	21.307	9166089
1	BICF2G630711047	21.3077	9187067
1	BICF2G630711049	21.3078	9190035
1	BICF2G630711082	21.309	9224106
1	BICF2G630711088	21.3096	9240098
1	BICF2P158777	21.3171	9257013
1	BICF2G630711094	21.3403	9273551
1	BICF2S23513417	21.3618	9288943
1	BICF2G630711105	21.372	9296248
1	TIGRP2P7951_rs9003035	21.39	9309123
1	BICF2P1252713	21.3974	9314397
1	TIGRP2P7957_rs9013755	21.4131	9325658
1	BICF2P467525	21.4308	9338347
1	TIGRP2P7974_rs8878364	21.4534	9354482
1	BICF2G630711114	21.4641	9362100
1	BICF2G630711115	21.4852	9377209
1	BICF2S23620468	21.5117	9396188
1	BICF2P477935	21.5264	9406695
1	BICF2S23535687	21.5456	9420442
1	BICF2S23318569	21.5575	9428903
1	BICF2P823657	21.5732	9440183
1	BICF2G630711133	21.6006	9459731
1	BICF2P861232	21.607	9464337
1	BICF2P337159	21.626	9477943
1	BICF2G630711160	21.6377	9486307
1	BICF2G630711166	21.661	9502938
1	BICF2G630711183	21.6851	9520176
1	BICF2G630711199	21.694	9526549
1	BICF2G630711226	21.7142	9540990
1	BICF2G630711231	21.7206	9545603
1	BICF2S23052776	21.7371	9557421
1	BICF2G630711272	21.7481	9565301
1	BICF2G630711277	21.7593	9573293
1	BICF2G630711289	21.767	9578777
1	BICF2G630711302	21.786	9592401
1	BICF2G630711318	21.8026	9604233
1	BICF2G630711324	21.8147	9612915
1	BICF2G630711334	21.8378	9629445
1	BICF2G630711348	21.8502	9638283
1	BICF2G630711365	21.8661	9649685
1	BICF2P1182394	21.8795	9659261
1	TIGRP2P8041_rs9097161	21.8982	9672599
1	BICF2P231214	21.9229	9690287
1	TIGRP2P8049_rs9045277	21.9314	9696341
1	TIGRP2P8057_rs8840856	21.9516	9710830
1	BICF2G630711388	21.9644	9720002
1	BICF2P821731	21.9766	9728738
1	TIGRP2P8074_rs9169598	21.9947	9741629
1	BICF2P741988	22.0094	9752154
1	TIGRP2P8083_rs8809960	22.0388	9773189
1	BICF2P962214	22.0443	9777156
1	BICF2P800642	22.0584	9787243
1	BICF2G630711433	22.0758	9799647
1	TIGRP2P8092_rs9196836	22.0936	9812380
1	BICF2S23153877	22.113	9826231
1	BICF2S23514499	22.1247	9834647
1	BICF2G630711439	22.1367	9843203
1	BICF2S23337618	22.1635	9862442
1	BICF2G630711446	22.1818	9875555
1	BICF2P994359	22.1905	9881751
1	BICF2G630711451	22.1912	9882263
1	BICF2S23738428	22.2131	9897935
1	BICF2G630711453	22.229	9909273
1	TIGRP2P8102_rs8584599	22.2418	9918462
1	BICF2P370403	22.2636	9934046
1	BICF2P312810	22.2944	9956093
1	BICF2S23453035	22.3024	9961779
1	BICF2G630711456	22.3111	9968034
1	TIGRP2P8114_rs8622824	22.3289	9980780
1	BICF2G630711460	22.3581	10001661
1	TIGRP2P8121_rs9090075	22.367	10008027
1	TIGRP2P8130_rs9210131	22.3817	10018556
1	BICF2G630711464	22.3943	10027540
1	BICF2G630711468	22.4103	10038976
1	BICF2G630711494	22.4409	10060855
1	BICF2G630711497	22.4463	10064727
1	BICF2S23738534	22.4636	10077081
1	BICF2S2322427	22.4866	10093579
1	BICF2P701385	22.5058	10107282
1	BICF2S23442405	22.5222	10118993
1	BICF2G630711516	22.5492	10138348
1	BICF2G630711520	22.5849	10163967
1	BICF2P405380	22.6038	10177435
1	BICF2P1458857	22.633	10198323
1	BICF2G630711524	22.6406	10203781
1	BICF2G630711539	22.6549	10214038
1	BICF2G630711540	22.68	10231948
1	BICF2G630711545	22.6896	10238823
1	BICF2G630711562	22.7131	10255636
1	BICF2G630711565	22.7151	10257096
1	BICF2G630711577	22.7353	10271503
1	BICF2G630711588	22.7514	10283002
1	BICF2G630711594	22.7891	10309970
1	BICF2G630711605	22.8051	10321408
1	BICF2S2416695	22.8161	10329292
1	BICF2G630711607	22.8326	10341135
1	BICF2S23656672	22.8557	10357617
1	BICF2P883221	22.9195	10403384
1	BICF2P489924	22.9264	10408315
1	BICF2S23014666	22.9416	10419139
1	BICF2P1328116	22.9772	10444637
1	BICF2P1188310	23.0362	10486877
1	BICF2P878157	23.0665	10508512
1	TIGRP2P8158_rs8551476	23.0776	10516483
1	TIGRP2P8160_rs8896372	23.0951	10528995
1	BICF2P1296770	23.11	10539614
1	TIGRP2P8190_rs9076964	23.1244	10549938
1	BICF2P1441215	23.1369	10558876
1	BICF2S23522213	23.1579	10573899
1	BICF2S23430259	23.1771	10587650
1	TIGRP2P8195_rs9235469	23.2004	10604319
1	BICF2P674713	23.2261	10622681
1	BICF2P148604	23.2408	10633238
1	BICF2P1138627	23.2692	10653510
1	TIGRP2P8199_rs9037102	23.373	10681859
1	BICF2P1171726	23.3791	10683500
1	BICF2P956517	23.4382	10699423
1	BICF2P347999	23.5589	10731993
1	BICF2P463824	23.6048	10744350
1	BICF2P1008542	23.6501	10756573
1	BICF2P1014047	23.7383	10780593
1	BICF2P59100	23.7823	10792454
1	BICF2P585775	23.8397	10807939
1	TIGRP2P8218_rs8737210	23.8604	10813494
1	BICF2S2318592	23.8937	10822495
1	BICF2P316588	23.9869	10847607
1	BICF2P1310182	24.0233	10858310
1	BICF2P814850	24.0602	10878370
1	BICF2S23155214	24.0976	10898701
1	BICF2P751061	24.1359	10919483
1	BICF2P407470	24.1627	10934077
1	BICF2P45918	24.1782	10942513
1	BICF2P461234	24.1912	10949569
1	BICF2P777234	24.2133	10961544
1	BICF2S22926875	24.2416	10976955
1	BICF2S23044499	24.2555	10984474
1	BICF2P784549	24.2821	10998929
1	BICF2S23731517	24.3116	11014965
1	TIGRP2P8261_rs8668370	24.3197	11019380
1	TIGRP2P8264_rs8489051	24.3398	11030313
1	TIGRP2P8274_rs8903227	24.3592	11040857
1	BICF2S2309684	24.3798	11052005
1	BICF2S23512710	24.4189	11073261
1	BICF2S23653590	24.421	11074423
1	BICF2P387634	24.4531	11091891
1	BICF2S22922761	24.4633	11097431
1	TIGRP2P8291_rs8903611	24.49	11111953
1	BICF2P629544	24.5048	11119991
1	BICF2P1266381	24.5306	11133985
1	BICF2P133825	24.5547	11147113
1	BICF2S23322680	24.5693	11155024
1	BICF2P1472106	24.584	11163000
1	BICF2P1082367	24.5929	11167874
1	BICF2S22961686	24.6285	11187180
1	BICF2S23731399	24.6381	11192441
1	BICF2P1120090	24.6528	11200412
1	BICF2P355794	24.6798	11215077
1	BICF2P836101	24.7082	11230533
1	BICF2P598528	24.7232	11238658
1	BICF2P101442	24.7416	11248671
1	BICF2P804546	24.7662	11262018
1	BICF2P304894	24.8115	11286624
1	TIGRP2P8333_rs8820178	24.8326	11298106
1	BICF2P786926	24.8444	11304518
1	BICF2P1222806	24.8795	11323575
1	BICF2P249444	24.8887	11328582
1	TIGRP2P8337_rs8738883	24.9341	11349092
1	BICF2P258539	24.981	11368842
1	BICF2S2448843	25.0071	11379803
1	TIGRP2P8360_rs9129400	25.0447	11395642
1	BICF2P302119	25.0448	11395697
1	TIGRP2P8368_rs8521221	25.0971	11417719
1	TIGRP2P8373_rs8521226	25.0995	11418720
1	BICF2P380596	25.1467	11438606
1	BICF2S23634598	25.154	11441663
1	BICF2S23453352	25.1907	11457128
1	BICF2S23910124	25.2102	11465332
1	BICF2P238243	25.2564	11484777
1	TIGRP2P8419_rs8959368	25.2873	11497808
1	BICF2P105695	25.2961	11501490
1	BICF2S2369926	25.33	11515783
1	BICF2S23412474	25.3482	11523463
1	BICF2P1108272	25.3869	11539753
1	BICF2S22933891	25.414	11551176
1	BICF2P631496	25.4447	11564083
1	BICF2P100888	25.4573	11569399
1	BICF2P879396	25.4909	11583643
1	BICF2P356018	25.5327	11601253
1	TIGRP2P8458_rs8889515	25.5499	11608503
1	BICF2P813078	25.5501	11608580
1	BICF2P507250	25.5847	11623152
1	BICF2S2369046	25.5988	11629081
1	BICF2P722535	25.6275	11641176
1	BICF2S23534100	25.6561	11653215
1	BICF2P6662	25.7182	11679629
1	TIGRP2P8484_rs9021101	25.7411	11689281
1	BICF2P1438973	25.773	11702682
1	BICF2P1277523	25.7872	11708684
1	BICF2P470094	25.8179	11721611
1	BICF2P779428	25.8381	11730119
1	BICF2P1135866	25.8719	11744340
1	BICF2P576377	25.9088	11759885
1	BICF2S23114218	25.9442	11774784
1	BICF2P340398	25.9548	11779243
1	BICF2P568107	25.962	11782292
1	BICF2P22914	25.9791	11789480
1	BICF2S2357622	26.0036	11799809
1	BICF2S23016385	26.0547	11821333
1	BICF2P889790	26.0578	11822623
1	BICF2P654352	26.0869	11834885
1	TIGRP2P8517_rs8894908	26.1099	11844563
1	TIGRP2P8527_rs9134185	26.1478	11860536
1	BICF2S23013314	26.1825	11875141
1	TIGRP2P8538_rs8853941	26.2036	11884008
1	BICF2P653565	26.2208	11891267
1	BICF2S2312304	26.2595	11903839
1	BICF2P378225	26.3491	11924518
1	BICF2P734269	26.3668	11928596
1	TIGRP2P8555_rs8792137	26.4658	11951448
1	BICF2S23229251	26.5227	11964571
1	BICF2P137576	26.5975	11981850
1	BICF2P1378726	26.6196	11986934
1	TIGRP2P8588_rs8857173	26.6716	11998945
1	BICF2S23214790	26.7069	12007076
1	BICF2P1401451	26.7836	12024782
1	BICF2P107320	26.8636	12046335
1	TIGRP2P8605_rs8516721	26.8968	12055950
1	TIGRP2P8610_rs8869913	26.9249	12064054
1	TIGRP2P8619_rs8670753	26.9656	12075806
1	BICF2P303826	27.0134	12089620
1	TIGRP2P8633_rs8991340	27.0535	12101184
1	BICF2S23331108	27.1149	12118943
1	TIGRP2P15313_rs9161584	27.1334	12124292
1	BICF2P1162632	27.202	12144103
1	BICF2P301927	27.2331	12156624
1	BICF2P1256027	27.26	12171761
1	BICF2P1363099	27.2784	12182103
1	TIGRP2P15342_rs9127984	27.296	12191961
1	TIGRP2P15350_rs9095193	27.3168	12203650
1	BICF2P1389306	27.3399	12216586
1	BICF2P630488	27.4339	12267375
1	BICF2P630489	27.4354	12268168
1	BICF2P1436781	27.464	12284259
1	BICF2P1045220	27.4795	12292936
1	TIGRP2P15426_rs8702677	27.5011	12305086
1	BICF2P970432	27.521	12316236
1	BICF2P1293785	27.5402	12326997
1	BICF2P436154	27.5724	12345078
1	BICF2S23437001	27.6195	12371444
1	BICF2P508412	27.6304	12377571
1	BICF2P221867	27.6525	12389917
1	BICF2P1044065	27.6558	12391795
1	BICF2P682714	27.663	12395859
1	BICF2S23530860	27.6991	12416079
1	TIGRP2P15489_rs9216368	27.7032	12418403
1	BICF2P239479	27.7234	12429750
1	BICF2S23628844	27.7516	12445568
1	BICF2P527838	27.7631	12452013
1	BICF2P296037	27.7956	12470251
1	TIGRP2P15516_rs8651231	27.8148	12481044
1	BICF2S23549662	27.8282	12488548
1	BICF2P587540	27.853	12502470
1	BICF2P606025	27.8762	12515484
1	BICF2P122200	27.9032	12530602
1	BICF2P144870	27.9425	12552682
1	BICF2P374057	27.955	12559709
1	BICF2P688290	27.971	12568683
1	BICF2P1302319	27.9957	12582542
1	BICF2P532976	28.0136	12592574
1	TIGRP2P15591_rs8740229	28.0306	12602117
1	BICF2P135973	28.079	12629269
1	BICF2S23727748	28.16	12674746
1	BICF2P1166615	28.2117	12703724
1	BICF2S2374262	28.2337	12716054
1	BICF2P893554	28.2488	12724538
1	BICF2P1077045	28.2628	12732415
1	BICF2P730971	28.2854	12745113
1	BICF2P422182	28.2978	12752045
1	BICF2P349940	28.3204	12764760
1	BICF2S23417993	28.3612	12787647
1	BICF2P248994	28.4362	12829696
1	BICF2P363287	28.4398	12831740
1	BICF2P669790	28.4605	12843349
1	BICF2P1384375	28.4972	12863961
1	BICF2S23016406	28.5048	12868228
1	BICF2P869436	28.5275	12880943
1	BICF2P705124	28.5456	12891091
1	BICF2P543038	28.5721	12905968
1	BICF2P636842	28.6434	12946001
1	BICF2P662198	28.6588	12954634
1	TIGRP2P15612_rs8932092	28.6689	12960312
1	BICF2P1171448	28.7007	12978143
1	BICF2P79987	28.7135	12985295
1	BICF2P745908	28.7453	13003212
1	BICF2P745909	28.7483	13004908
1	BICF2P928162	28.7798	13022592
1	TIGRP2P15670_rs9208301	28.7968	13032121
1	TIGRP2P15677_rs8806610	28.8192	13044677
1	BICF2P1170079	28.8241	13047397
1	TIGRP2P15681_rs8498499	28.842	13057467
1	BICF2S23258050	28.8569	13065849
1	BICF2P670585	28.8831	13080533
1	BICF2P584048	28.8914	13085178
1	BICF2P1008939	28.9271	13104855
1	BICF2P369301	28.9462	13115587
1	BICF2P863469	28.9693	13128683
1	BICF2P846867	28.9756	13132232
1	BICF2P534733	28.985	13137512
1	BICF2P576226	29.0192	13156695
1	BICF2P1398548	29.0488	13173311
1	BICF2S2361901	29.0585	13178719
1	BICF2P1261590	29.0841	13193114
1	BICF2P1260680	29.1213	13214008
1	BICF2S2397446	29.1666	13239142
1	BICF2S2356199	29.1932	13254081
1	BICF2S24112448	29.2157	13266679
1	BICF2S23337862	29.2457	13283523
1	BICF2S23762436	29.2715	13298012
1	BICF2P1197544	29.2871	13306777
1	BICF2S23422980	29.3303	13331028
1	BICF2S23445823	29.3599	13347614
1	TIGRP2P15720_rs8799784	29.3748	13355961
1	BICF2P1372927	29.3997	13369932
1	BICF2S23354689	29.4103	13375903
1	BICF2P897678	29.4268	13385246
1	TIGRP2P15732_rs8493414	29.4472	13396734
1	BICF2P1346707	29.4751	13412399
1	BICF2P1409469	29.5031	13428072
1	BICF2S23661189	29.5083	13431034
1	BICF2P342283	29.5362	13446742
1	BICF2P898749	29.5495	13454177
1	BICF2P1362061	29.5668	13463880
1	BICF2P1240331	29.5927	13478424
1	BICF2P1038853	29.6195	13493435
1	BICF2S23513984	29.642	13506057
1	BICF2S23224159	29.6738	13523929
1	BICF2P915283	29.7028	13540188
1	BICF2P1035482	29.7277	13554172
1	BICF2P263531	29.7389	13560487
1	TIGRP2P15804_rs9196392	29.7514	13567459
1	BICF2P352064	29.7843	13585953
1	BICF2P404481	29.7925	13590516
1	TIGRP2P15814_rs9074722	29.8201	13601070
1	TIGRP2P15816_rs9114166	29.8373	13610738
1	TIGRP2P15823_rs9099765	29.8715	13629913
1	BICF2P326224	29.8813	13635403
1	BICF2P1046207	29.9238	13659249
1	BICF2P1173323	29.9631	13681328
1	BICF2P1079359	30.0378	13723229
1	TIGRP2P15835_rs9156966	30.0733	13743136
1	TIGRP2P15838_rs8801024	30.1027	13759668
1	BICF2P426201	30.1274	13773492
1	BICF2P651874	30.1427	13782081
1	BICF2P46311	30.172	13798565
1	BICF2P694207	30.1836	13805012
1	BICF2P622051	30.2151	13822697
1	BICF2P993746	30.227	13829372
1	BICF2S2436535	30.2506	13842621
1	BICF2P396242	30.2765	13857178
1	BICF2S22916306	30.2849	13861908
1	BICF2P940553	30.3056	13873480
1	BICF2P295757	30.3324	13888539
1	TIGRP2P15885_rs8570710	30.3508	13898860
1	BICF2P141254	30.3755	13912699
1	TIGRP2P15887_rs8743525	30.3909	13921357
1	BICF2P647658	30.4113	13932790
1	BICF2S23635165	30.4659	13963437
1	BICF2P160224	30.472	13966852
1	BICF2P460868	30.5093	13987701
1	BICF2P252171	30.5315	14000177
1	TIGRP2P15910_rs8792131	30.5696	14021541
1	TIGRP2P15911_rs8826086	30.5758	14025015
1	BICF2P102423	30.5999	14038517
1	TIGRP2P15921_rs9035080	30.6222	14051040
1	TIGRP2P15926_rs8935881	30.636	14058776
1	BICF2P1438243	30.6655	14075376
1	BICF2S22943775	30.69	14089087
1	BICF2P300536	30.7101	14100367
1	BICF2P69061	30.7464	14120734
1	BICF2P931019	30.7527	14124297
1	BICF2P172990	30.7684	14133089
1	TIGRP2P15939_rs8638348	30.8062	14154296
1	TIGRP2P15940_rs9048842	30.836	14171000
1	BICF2P1166345	30.8403	14173454
1	TIGRP2P15943_rs9090365	30.8654	14187541
1	TIGRP2P15945_rs8794906	30.891	14201871
1	BICF2S2334324	30.9185	14217295
1	BICF2S23115010	30.9354	14226811
1	BICF2S23057675	30.9442	14231717
1	BICF2S23515973	30.9746	14248782
1	BICF2S23524163	30.9816	14252712
1	BICF2S23147946	31.0331	14281609
1	BICF2P213116	31.044	14287726
1	TIGRP2P15961_rs9051962	31.096	14316933
1	BICF2P701631	31.107	14323114
1	BICF2S23638404	31.1256	14333504
1	BICF2S23031795	31.1485	14346372
1	BICF2P1246266	31.1676	14357113
1	BICF2P956985	31.2057	14378509
1	BICF2P985873	31.2259	14389797
1	BICF2P510074	31.229	14391559
1	BICF2S23346814	31.2482	14402319
1	BICF2S22944621	31.2727	14416073
1	BICF2P625974	31.2962	14429234
1	BICF2S2293000	31.3441	14456169
1	BICF2P1036859	31.3616	14465969
1	TIGRP2P16004_rs9234951	31.3939	14484107
1	TIGRP2P16009_rs9126768	31.4017	14488488
1	BICF2S23342735	31.4121	14494290
1	BICF2S23311738	31.4364	14507952
1	BICF2P221798	31.4697	14526630
1	BICF2S23537870	31.4838	14534509
1	BICF2P1107	31.4969	14541895
1	BICF2P355231	31.5276	14559119
1	BICF2P468796	31.5346	14563023
1	BICF2P373888	31.5564	14575286
1	BICF2P739054	31.5908	14594581
1	BICF2P482378	31.615	14608143
1	BICF2P612019	31.6288	14615890
1	BICF2P1137687	31.6495	14627508
1	BICF2P694792	31.6924	14651579
1	TIGRP2P16031_rs8889116	31.7002	14655973
1	BICF2P523223	31.7323	14673982
1	BICF2P1362381	31.7476	14682573
1	BICF2P1249574	31.7673	14693619
1	BICF2P1319517	31.7932	14708146
1	BICF2P621418	31.811	14718141
1	BICF2P1225386	31.8373	14732871
1	BICF2P976808	31.8443	14736839
1	BICF2S22930792	31.8708	14751718
1	BICF2P1104184	31.8838	14758993
1	BICF2P572866	31.906	14771450
1	BICF2P51884	31.9318	14785901
1	TIGRP2P16037_rs8652110	31.9518	14797158
1	BICF2P230951	31.9661	14805156
1	BICF2P674288	31.9949	14821310
1	BICF2P181859	32.0117	14830785
1	BICF2P1102627	32.0455	14849733
1	TIGRP2P16053_rs9041190	32.075	14866292
1	BICF2G630711645	32.1009	14880841
1	BICF2G630711673	32.1213	14892273
1	BICF2G630711678	32.1288	14896448
1	BICF2S23630146	32.1688	14918904
1	TIGRP2P16066_rs9123992	32.173	14921247
1	BICF2G630711695	32.2059	14937979
1	BICF2G630711711	32.2337	14950539
1	BICF2G630711718	32.2461	14956125
1	BICF2G630711735	32.2754	14969369
1	BICF2P658111	32.2924	14977014
1	BICF2G630711764	32.3173	14988276
1	BICF2G630711794	32.3555	15005529
1	BICF2G630711817	32.3747	15014153
1	BICF2G630711829	32.4134	15031630
1	TIGRP2P16085_rs8540443	32.4233	15036132
1	BICF2P1075612	32.4615	15053383
1	BICF2G630711877	32.4706	15057467
1	TIGRP2P16106_rs9076289	32.5213	15080381
1	BICF2P276918	32.5606	15098120
1	BICF2G630711952	32.5836	15108508
1	BICF2G630711956	32.6024	15116966
1	BICF2P1294541	32.6559	15141151
1	BICF2G630712003	32.6984	15160307
1	TIGRP2P16118_rs9171153	32.7142	15167464
1	BICF2G630712032	32.7257	15172672
1	BICF2G630712066	32.756	15186332
1	BICF2G630712091	32.785	15199402
1	BICF2G630712094	32.7964	15204569
1	BICF2S23327749	32.803	15207553
1	BICF2G630712117	32.8272	15218485
1	BICF2G630712141	32.8541	15230599
1	BICF2G630712154	32.8926	15248017
1	BICF2G630712167	32.9332	15266342
1	BICF2G630712176	32.9656	15280943
1	BICF2P129631	32.9822	15288468
1	BICF2G630712180	33.0545	15309118
1	BICF2G630712182	33.106	15321057
1	BICF2G630712183	33.1096	15321883
1	BICF2G630712185	33.1632	15334319
1	TIGRP2P16135_rs9240396	33.2409	15352329
1	BICF2P1005766	33.2955	15364978
1	BICF2G630712191	33.328	15372503
1	BICF2G630712210	33.3606	15380050
1	BICF2P701174	33.4113	15391799
1	BICF2P784323	33.4945	15411076
1	BICF2G630712257	33.5248	15418100
1	BICF2G630712263	33.5806	15431051
1	BICF2G630712264	33.6056	15436835
1	BICF2G630712269	33.655	15448285
1	BICF2P620330	33.7078	15460515
1	BICF2G630712299	33.8436	15491995
1	BICF2G630712300	33.8623	15496312
1	TIGRP2P16163_rs9228354	33.9263	15511136
1	BICF2S2357481	33.9525	15517214
1	BICF2G630712331	34.007	15529859
1	BICF2G630712362	34.0685	15544090
1	BICF2G630712366	34.0874	15548491
1	BICF2G630712387	34.1077	15553192
1	TIGRP2P16178_rs8530955	34.1672	15566979
1	BICF2P1126349	34.2188	15578921
1	BICF2G630712428	34.2667	15590031
1	BICF2G630712434	34.3044	15598773
1	BICF2G630712444	34.3625	15612220
1	BICF2S23112242	34.4161	15624640
1	BICF2P596309	34.4645	15635861
1	BICF2P1007324	34.5001	15644107
1	BICF2G630712489	34.5631	15658711
1	BICF2G630712495	34.6265	15673409
1	BICF2G630712506	34.6916	15688491
1	BICF2G630712518	34.7149	15693895
1	BICF2G630712527	34.7927	15711918
1	BICF2P1455976	34.8037	15714469
1	BICF2P348161	34.8625	15728099
1	BICF2S23414543	34.8984	15736401
1	BICF2G630712556	34.9877	15757117
1	BICF2G630712578	35.0476	15770986
1	BICF2P1435659	35.1037	15783983
1	TIGRP2P16213_rs8686742	35.1486	15794393
1	BICF2G630712614	35.1964	15805483
1	BICF2P1171762	35.2433	15816348
1	BICF2G630712641	35.3042	15830445
1	BICF2G630712663	35.3454	15840316
1	BICF2S23254222	35.397	15852260
1	BICF2G630712709	35.4888	15873535
1	BICF2S23651635	35.4948	15874938
1	BICF2G630712750	35.6243	15896352
1	BICF2G630712755	35.669	15900750
1	BICF2S23029066	35.7781	15911482
1	BICF2G630712777	35.8678	15920290
1	TIGRP2P16266_rs8700774	35.8681	15920324
1	BICF2G630712815	36.1572	15948746
1	BICF2G630712835	36.2959	15962377
1	BICF2G630712851	36.3768	15970326
1	BICF2P436714	36.5053	15982964
1	BICF2P411587	36.6039	15992651
1	BICF2P636206	36.7484	16010214
1	BICF2S22958919	36.7556	16013787
1	BICF2G630712884	36.7768	16024354
1	BICF2P738529	36.8199	16045803
1	BICF2P1239489	36.8354	16053508
1	TIGRP2P16286_rs8968917	36.8554	16063459
1	BICF2P1163793	36.8852	16078323
1	BICF2G630712895	36.8942	16082782
1	BICF2G630712899	37.0373	16106412
1	BICF2G630712908	37.2008	16121427
1	BICF2G630712915	37.3008	16132998
1	BICF2G630712921	37.3027	16138985
1	BICF2G630712979	37.3084	16156784
1	BICF2P1038124	37.3102	16162212
1	BICF2G630712994	37.3103	16162703
1	BICF2G630712999	37.3145	16175817
1	BICF2G630713011	37.3176	16185504
1	BICF2G630713017	37.3211	16196294
1	BICF2G630713040	37.3249	16208241
1	BICF2G630713056	37.3286	16219720
1	BICF2G630713087	37.3322	16231036
1	BICF2G630713106	37.3365	16244265
1	BICF2G630713129	37.34	16255217
1	BICF2G630713147	37.3432	16265331
1	BICF2G630713157	37.3484	16281556
1	BICF2G630713161	37.3522	16293337
1	BICF2G630713167	37.3565	16306787
1	BICF2P1110155	37.3608	16320005
1	BICF2G630713221	37.3622	16324420
1	BICF2G630713238	37.3665	16337721
1	BICF2G630713244	37.3736	16359855
1	BICF2S23756203	37.3798	16379257
1	BICF2P282588	37.3828	16388502
1	BICF2G630713250	37.3864	16399830
1	BICF2G630713257	37.3924	16418729
1	BICF2S23312889	37.3957	16428724
1	BICF2G630713269	37.3993	16440171
1	BICF2G630713308	37.4058	16460238
1	BICF2G630713309	37.406	16461127
1	BICF2S23911228	37.4128	16482218
1	BICF2P1352928	37.4136	16484849
1	BICF2P347527	37.4185	16500159
1	BICF2G630713318	37.4211	16508273
1	BICF2G630713327	37.4258	16523082
1	BICF2G630713341	37.4286	16531663
1	BICF2G630713357	37.4335	16546927
1	TIGRP2P16339_rs8847799	37.4382	16561669
1	BICF2G630713376	37.4461	16586375
1	BICF2S23532118	37.4479	16591910
1	BICF2G630713377	37.4547	16613169
1	BICF2S2419179	37.4592	16627192
1	BICF2G630713378	37.4632	16639703
1	BICF2G630713379	37.4664	16649665
1	BICF2G630713380	37.4709	16663755
1	BICF2P1030733	37.4764	16680743
1	G12f32S160	37.48	16703850
1	BICF2G630713381	37.48	16723651
1	BICF2P539050	37.48	16753671
1	BICF2G630713386	37.48	16770912
1	BICF2G630713389	37.48	16777318
1	BICF2G630713396	37.48	16780762
1	BICF2G630713400	37.48	16782943
1	TIGRP2P16352_rs8891819	37.48	16799708
1	BICF2G630713411	37.48	16806542
1	BICF2G630713424	37.48	16811874
1	BICF2S23349334	37.48	16812062
1	BICF2P634645	37.48	16819803
1	BICF2G630713443	37.48	16820003
1	BICF2P958503	37.5009	16829946
1	BICF2G630713455	37.5132	16835322
1	BICF2P798939	37.5351	16844869
1	BICF2P191948	37.5563	16854080
1	TIGRP2P16372_rs9041059	37.5972	16872021
1	BICF2P391549	37.6073	16876417
1	BICF2P279065	37.6373	16889483
1	TIGRP2P16385_rs8513819	37.6984	16916113
1	BICF2P893167	37.7156	16923606
1	BICF2P518184	37.7448	16936332
1	TIGRP2P16395_rs9237869	37.7695	16947053
1	TIGRP2P16416_rs8992752	37.8177	16968037
1	BICF2P190688	37.8535	16983628
1	BICF2P1003421	37.8862	16997869
1	BICF2P1393041	37.8995	17003688
1	BICF2P1469214	37.9214	17013222
1	BICF2G630713467	37.9677	17033376
1	BICF2G630713472	37.9785	17038060
1	BICF2G630713504	38.0008	17047785
1	BICF2G630713521	38.0361	17063159
1	BICF2P895104	38.0767	17080855
1	BICF2S23429070	38.0787	17081733
1	BICF2G630713549	38.0999	17090951
1	BICF2G630713554	38.1219	17100543
1	BICF2G630713558	38.1445	17110373
1	BICF2G630713570	38.1784	17125112
1	BICF2P408235	38.186	17128451
1	BICF2G630713595	38.203	17135819
1	BICF2P1049342	38.2349	17149726
1	TIGRP2P16436_rs8508371	38.2436	17153514
1	BICF2P537291	38.2844	17171273
1	BICF2P518821	38.306	17180667
1	TIGRP2P16445_rs8874129	38.3196	17186610
1	BICF2P673942	38.3525	17200947
1	BICF2G630713640	38.3788	17212415
1	BICF2G630713653	38.3985	17220963
1	BICF2P155129	38.4341	17236459
1	BICF2G630713680	38.4563	17246152
1	BICF2G630713682	38.4632	17249128
1	BICF2G630713686	38.4943	17263074
1	BICF2P777530	38.5195	17274039
1	BICF2G630713688	38.5296	17278430
1	BICF2G630713712	38.5611	17292432
1	BICF2G630713733	38.584	17302397
1	TIGRP2P16480_rs8758959	38.6142	17315566
1	BICF2P1295166	38.6375	17325705
1	BICF2G630713757	38.6624	17336561
1	BICF2G630713782	38.7056	17355373
1	BICF2G630713809	38.7433	17371769
1	BICF2G630713834	38.769	17382980
1	BICF2G630713845	38.8038	17398182
1	BICF2G630713855	38.8293	17409289
1	BICF2P764755	38.8519	17419125
1	BICF2P895499	38.8924	17436894
1	TIGRP2P16525_rs8882612	38.9081	17443755
1	BICF2G630713894	38.9258	17451480
1	BICF2G630713904	38.9531	17463345
1	BICF2G630713905	38.9565	17464820
1	BICF2G630713917	38.992	17480289
1	BICF2P734435	39.0144	17490068
1	BICF2G630713962	39.047	17508176
1	BICF2G630713973	39.0492	17510437
1	BICF2G630713998	39.0632	17524497
1	BICF2S23425898	39.0748	17536104
1	BICF2P952022	39.087	17548401
1	BICF2P864404	39.0956	17557024
1	TIGRP2P16578_rs8862516	39.0962	17557598
1	BICF2G630714030	39.1139	17575316
1	BICF2S23037200	39.1261	17587551
1	BICF2S23047697	39.1282	17589724
1	BICF2G630714047	39.1486	17610117
1	BICF2G630714052	39.1506	17612158
1	BICF2G630714068	39.1698	17631438
1	BICF2G630714076	39.1741	17635786
1	BICF2G630714081	39.1845	17646203
1	BICF2S22954480	39.1977	17659479
1	BICF2G630714100	39.206	17667781
1	BICF2P404332	39.2153	17677063
1	BICF2S23435772	39.2262	17688017
1	BICF2P339458	39.2309	17692763
1	BICF2P1223885	39.2425	17704361
1	BICF2P709584	39.2479	17709766
1	BICF2P172537	39.2504	17712307
1	BICF2G630714103	39.2641	17726062
1	BICF2G630714105	39.2649	17726883
1	BICF2G630714118	39.2819	17743906
1	BICF2G630714129	39.288	17750078
1	BICF2G630714130	39.2891	17751198
1	BICF2G630714145	39.3039	17765993
1	TIGRP2P16600_rs8818545	39.3112	17773356
1	BICF2G630714153	39.3245	17786696
1	BICF2G630714169	39.334	17796222
1	BICF2G630714176	39.346	17808236
1	BICF2G630714188	39.3625	17824831
1	BICF2G630714206	39.3781	17840485
1	BICF2P1465145	39.3844	17846763
1	TIGRP2P16613_rs9171180	39.3983	17860709
1	BICF2G630714226	39.408	17870438
1	TIGRP2P16614_rs8709293	39.4142	17876666
1	BICF2G630714233	39.427	17889488
1	BICF2G630714236	39.4406	17903166
1	BICF2P846937	39.4492	17911755
1	BICF2S23427278	39.4644	17927062
1	BICF2G630714275	39.4764	17939101
1	BICF2G630714292	39.4893	17952061
1	BICF2P478930	39.4933	17956021
1	BICF2P1009249	39.5007	17963447
1	TIGRP2P16637_rs9039773	39.5095	17972306
1	BICF2G630714328	39.5188	17981639
1	TIGRP2P16643_rs9089258	39.5352	17998067
1	BICF2G630714331	39.5432	18006152
1	TIGRP2P16648_rs9203177	39.5522	18015181
1	TIGRP2P16656_rs9062503	39.5734	18036411
1	TIGRP2P16661_rs8631863	39.5769	18039988
1	BICF2G630714377	39.5875	18050538
1	BICF2G630714387	39.6041	18067220
1	BICF2G630714411	39.6158	18079007
1	BICF2G630714416	39.6221	18085253
1	TIGRP2P16671_rs9202034	39.632	18095245
1	BICF2S23221565	39.6441	18107386
1	BICF2G630714480	39.6576	18120975
1	BICF2S2333765	39.6678	18131176
1	BICF2G630714487	39.679	18142442
1	BICF2G630714502	39.6909	18154349
1	BICF2P802180	39.7015	18164999
1	BICF2G630714515	39.7133	18176849
1	BICF2G630714529	39.7329	18196519
1	BICF2G630714538	39.7376	18201249
1	BICF2G630714543	39.7491	18212723
1	TIGRP2P16698_rs8970755	39.7665	18230234
1	BICF2G630714585	39.7695	18233230
1	BICF2G630714599	39.7832	18246942
1	BICF2G630714618	39.794	18257851
1	BICF2P822605	39.8042	18268077
1	BICF2P431281	39.808	18271867
1	BICF2P363533	39.8154	18279276
1	BICF2P1341927	39.8373	18301303
1	BICF2P1341921	39.8381	18302046
1	BICF2G630714624	39.8583	18322316
1	BICF2G630714631	39.8669	18330993
1	BICF2S23754080	39.8876	18351745
1	BICF2G630714647	39.8964	18360583
1	BICF2G630714657	39.9082	18372431
1	BICF2S23735739	39.9191	18383320
1	BICF2S2303742	39.9305	18394807
1	BICF2G630714678	39.9437	18408043
1	BICF2G630714699	39.953	18417394
1	BICF2G630714715	39.9721	18436498
1	BICF2G630714718	39.9764	18440810
1	BICF2S23256308	39.9889	18453404
1	BICF2S23148503	39.9999	18464410
1	BICF2G630714751	40.0182	18481237
1	BICF2G630714759	40.029	18491257
1	BICF2G630714765	40.0369	18498485
1	BICF2G630714786	40.0543	18514470
1	BICF2G630714787	40.0648	18524177
1	BICF2G630714800	40.0855	18543235
1	BICF2G630714801	40.0868	18544398
1	BICF2P626377	40.1033	18559607
1	TIGRP2P16741_rs8775542	40.1346	18588383
1	TIGRP2P16748_rs9167563	40.1398	18593202
1	BICF2P518563	40.1511	18603592
1	BICF2S22914470	40.1672	18618404
1	BICF2P974068	40.1736	18624247
1	BICF2S23426949	40.1941	18643135
1	BICF2G630714841	40.212	18652876
1	BICF2P508940	40.2391	18662684
1	BICF2G630714876	40.2864	18679747
1	BICF2G630714883	40.3126	18689187
1	BICF2S23753581	40.3738	18711288
1	BICF2S23014337	40.4105	18724532
1	BICF2S22937286	40.4192	18727675
1	BICF2G630714898	40.4505	18738968
1	BICF2G630714912	40.4912	18753645
1	BICF2G630714954	40.544	18772717
1	BICF2S2376916	40.5475	18773975
1	BICF2P1238594	40.588	18788595
1	BICF2P34866	40.618	18799421
1	BICF2S23110908	40.6422	18811386
1	BICF2P1438688	40.6513	18828547
1	BICF2P563895	40.6553	18835955
1	TIGRP2P16779_rs8518444	40.6701	18863686
1	BICF2P989144	40.6744	18871775
1	BICF2P168557	40.7012	18922060
1	BICF2P1288587	40.7048	18928715
1	BICF2P898095	40.7149	18947727
1	TIGRP2P16782_rs8710453	40.7203	18957806
1	BICF2P1113084	40.7287	18973503
1	BICF2P1159753	40.7338	18983119
1	BICF2G630714964	40.7447	19002760
1	BICF2P208503	40.7518	19015038
1	BICF2P1224492	40.7634	19035158
1	BICF2P737491	40.7669	19041152
1	BICF2P829748	40.7759	19056700
1	BICF2P597559	40.7835	19069941
1	BICF2P1057099	40.7858	19073794
1	BICF2P409253	40.7941	19088174
1	TIGRP2P16786_rs9133775	40.8039	19105086
1	BICF2P897761	40.8066	19109733
1	BICF2P540955	40.8139	19122439
1	BICF2P1083621	40.8203	19133517
1	BICF2P1427080	40.8273	19145641
1	BICF2P507242	40.8316	19153101
1	BICF2S22954521	40.8385	19165031
1	BICF2P1197165	40.8452	19176612
1	TIGRP2P16796_rs8980048	40.8539	19191686
1	BICF2S231429	40.864	19209043
1	TIGRP2P16807_rs9052122	40.8701	19219616
1	TIGRP2P16815_rs9100025	40.876	19229815
1	BICF2P62879	40.8772	19231810
1	BICF2G630714968	40.8772	19231838
1	BICF2P1225994	40.8808	19238089
1	BICF2P438420	40.886	19247015
1	BICF2S23518964	40.8938	19260476
1	BICF2S23026603	40.9061	19281794
1	BICF2P95076	40.9118	19291628
1	BICF2S23010890	40.924	19312763
1	BICF2S23021320	40.9262	19316603
1	BICF2P407996	40.9412	19342446
1	BICF2S2413105	40.9523	19361613
1	BICF2P86167	40.958	19371454
1	BICF2S23451625	40.9661	19385401
1	TIGRP2P16848_rs8955685	40.9742	19399416
1	BICF2P753865	40.9781	19406222
1	BICF2G630714985	40.9853	19418649
1	BICF2G630715002	40.9923	19430743
1	BICF2G630715025	41.0002	19444356
1	BICF2P1167150	41.0086	19458982
1	BICF2P284095	41.0176	19474422
1	BICF2G630715029	41.0226	19483125
1	BICF2G630715032	41.028	19492481
1	BICF2G630715037	41.0342	19503280
1	BICF2S2291054	41.0413	19515473
1	BICF2P1057541	41.0486	19528106
1	BICF2S23453175	41.052	19534046
1	BICF2P1284504	41.0585	19545293
1	BICF2G630715073	41.0645	19555684
1	BICF2G630715088	41.0719	19568314
1	BICF2G630715114	41.0818	19585555
1	BICF2G630715122	41.0868	19594047
1	BICF2P612910	41.0915	19602289
1	BICF2S23024405	41.0989	19615058
1	BICF2G630715169	41.1113	19636509
1	BICF2P348329	41.1139	19641020
1	BICF2G630715179	41.1203	19652084
1	BICF2G630715194	41.1293	19667530
1	BICF2G630715208	41.131	19670479
1	TIGRP2P16901_rs8842380	41.1398	19685669
1	BICF2P1095628	41.1479	19699633
1	BICF2P788591	41.1531	19709660
1	BICF2P287600	41.1585	19719094
1	BICF2P278076	41.1725	19739556
1	TIGRP2P16921_rs9138076	41.1853	19742741
1	BICF2S23526960	41.2466	19757907
1	BICF2P10724	41.2703	19763752
1	BICF2G630715220	41.3215	19776432
1	BICF2G630715227	41.3794	19790760
1	BICF2P130613	41.4516	19808623
1	BICF2P116789	41.5211	19825806
1	BICF2P765253	41.5499	19832951
1	BICF2G630715229	41.6049	19846552
1	TIGRP2P16932_rs8832082	41.6472	19857021
1	BICF2G630715241	41.7018	19870526
1	BICF2G630715255	41.7545	19883562
1	TIGRP2P16934_rs8969178	41.7883	19891923
1	BICF2G630715277	41.8411	19904981
1	BICF2P1246032	41.8883	19916674
1	BICF2G630715283	41.9521	19932466
1	BICF2G630715288	41.9603	19934494
1	BICF2P355578	41.9702	19936943
1	BICF2S22962111	42.0977	19968487
1	BICF2S23516429	42.1133	19972335
1	BICF2G630715293	42.1615	19984274
1	BICF2P872985	42.2217	19999160
1	BICF2S22962263	42.2888	20015759
1	BICF2P343528	42.3082	20020573
1	BICF2P1398938	42.3577	20032821
1	BICF2P802066	42.3875	20040189
1	BICF2P986779	42.4447	20054348
1	BICF2P1463282	42.5007	20068199
1	BICF2G630715296	42.538	20077410
1	BICF2G630715316	42.5833	20088635
1	TIGRP2P16955_rs8609970	42.6346	20101318
1	BICF2G630715335	42.6508	20105332
1	BICF2G630715342	42.6716	20110472
1	TIGRP2P16957_rs8951988	42.7283	20124514
1	BICF2P1321333	42.77	20135704
1	BICF2G630715354	42.77	20161099
1	BICF2G630715359	42.77	20167563
1	BICF2G630715374	42.77	20187696
1	BICF2P310418	42.77	20193561
1	BICF2P1239941	42.77	20202305
1	BICF2P967900	42.77	20219208
1	BICF2S23248133	42.77	20228210
1	BICF2P415044	42.77	20241275
1	BICF2G630715379	42.77	20247782
1	TIGRP2P16961_rs9025176	42.77	20259753
1	BICF2G630715394	42.77	20282115
1	BICF2G630715397	42.77	20292792
1	TIGRP2P16966_rs8787776	42.7738	20315920
1	BICF2P697771	42.7799	20336471
1	TIGRP2P16971_rs9175448	42.7813	20341163
1	BICF2P1059685	42.7872	20360804
1	BICF2P1187622	42.7889	20366768
1	BICF2P457349	42.7936	20382519
1	TIGRP2P16976_rs9075007	42.7952	20387883
1	BICF2P214923	42.804	20417427
1	BICF2P727704	42.8066	20425939
1	TIGRP2P16985_rs8552105	42.814	20450940
1	TIGRP2P16987_rs8696649	42.8161	20458059
1	BICF2P701461	42.8225	20479325
1	BICF2P1370955	42.8289	20500890
1	BICF2S2295750	42.8326	20513461
1	BICF2S22925209	42.8357	20523711
1	BICF2P2581	42.8434	20549601
1	BICF2P815958	42.8485	20566909
1	BICF2P1167162	42.8509	20574858
1	TIGRP2P17000_rs9054278	42.8556	20590614
1	BICF2S2451719	42.856	20592090
1	BICF2P895704	42.8661	20625819
1	BICF2P676479	42.8697	20638142
1	BICF2P962056	42.876	20659006
1	BICF2P972041	42.8782	20666425
1	BICF2P266321	42.882	20679215
1	BICF2P571844	42.8844	20687372
1	BICF2P77912	42.887	20695934
1	BICF2S23345156	42.89	20708751
1	BICF2S2307217	42.89	20718841
1	BICF2P1146952	42.8975	20735772
1	BICF2S23341996	42.9166	20751208
1	BICF2P251560	42.9362	20766917
1	BICF2S23351495	42.9547	20781808
1	BICF2P1266079	42.9659	20790836
1	BICF2P826755	42.9883	20808866
1	BICF2P804494	42.9954	20814625
1	BICF2P996479	43.0083	20824994
1	BICF2P153285	43.0284	20840797
1	BICF2S23635196	43.0413	20851127
1	BICF2P1013979	43.0471	20855810
1	BICF2P1127851	43.0627	20868404
1	BICF2P1273223	43.0924	20892062
1	BICF2P1209001	43.127	20919925
1	BICF2P856436	43.1435	20933200
1	BICF2P1336125	43.1862	20947142
1	G14f79S67	43.2362	20987464
1	BICF2S24412875	43.2551	21002632
1	BICF2S2394642	43.2811	21023551
1	BICF2P736024	43.2915	21031932
1	BICF2S23332523	43.3259	21059755
1	BICF2S2333879	43.3377	21069228
1	BICF2S23332886	43.3528	21081326
1	BICF2S2419977	43.3622	21088910
1	BICF2P929289	43.3757	21099824
1	BICF2S23327741	43.4272	21141240
1	BICF2P509614	43.4341	21146835
1	BICF2P349843	43.4544	21163156
1	BICF2S23915542	43.4736	21178618
1	BICF2P1410756	43.4835	21186536
1	BICF2P130851	43.5305	21222091
1	BICF2S23750897	43.5463	21234762
1	BICF2P1313790	43.5501	21237807
1	BICF2P581477	43.5719	21255407
1	BICF2P580329	43.6055	21282406
1	BICF2P1013714	43.6317	21303540
1	BICF2P336625	43.6343	21305612
1	BICF2P914703	43.6598	21326275
1	BICF2P914697	43.6623	21328310
1	BICF2P64506	43.6764	21339611
1	BICF2P663230	43.6982	21357214
1	TIGRP2P17044_rs8716029	43.7062	21363606
1	TIGRP2P17048_rs8850414	43.7217	21376067
1	BICF2P1003867	43.7429	21393173
1	TIGRP2P17059_rs8886848	43.7574	21404855
1	TIGRP2P17063_rs9202288	43.7679	21413316
1	BICF2P21190	43.7839	21426179
1	BICF2P794751	43.7925	21433114
1	BICF2S2342471	43.8048	21442964
1	BICF2P222001	43.8228	21457490
1	BICF2P991333	43.8439	21474479
1	BICF2P572030	43.8538	21482426
1	BICF2P313624	43.8737	21498464
1	BICF2S23239350	43.8865	21508750
1	BICF2P116755	43.9099	21527623
1	BICF2P863862	43.932	21545361
1	BICF2S2397357	43.9479	21558184
1	BICF2P793381	43.9676	21574051
1	TIGRP2P17079_rs8529969	43.9902	21592229
1	BICF2S23241120	44.015	21612216
1	BICF2P1211901	44.02	21616186
1	BICF2S23720055	44.0496	21640035
1	TIGRP2P17089_rs8840079	44.0794	21664040
1	BICF2P928166	44.1404	21713132
1	BICF2P373354	44.1493	21720247
1	BICF2P757392	44.1732	21739547
1	BICF2P1430501	44.1786	21743886
1	BICF2P321041	44.1979	21759367
1	BICF2P1409861	44.2089	21768258
1	BICF2P550254	44.2234	21779972
1	BICF2S23426242	44.2435	21796081
1	BICF2S23330661	44.2612	21810391
1	BICF2P419907	44.2857	21830087
1	TIGRP2P17125_rs8941216	44.3004	21841917
1	BICF2P812791	44.3168	21855124
1	BICF2P812795	44.3187	21856668
1	BICF2P317022	44.3421	21875503
1	BICF2P789154	44.3583	21888516
1	BICF2P678656	44.3674	21895847
1	BICF2S22939627	44.3865	21911233
1	BICF2P1209876	44.391	21914876
1	BICF2P556351	44.4103	21930339
1	BICF2P556348	44.4109	21930858
1	BICF2S23510354	44.4222	21939956
1	BICF2P560946	44.436	21951080
1	BICF2S23444701	44.4577	21968494
1	BICF2P270859	44.465	21974369
1	BICF2P892261	44.4785	21983254
1	BICF2P945211	44.4944	22003486
1	BICF2P585237	44.4958	22006916
1	BICF2S22930824	44.5006	22018645
1	BICF2P570525	44.5117	22046002
1	BICF2S2394301	44.5119	22046657
1	BICF2S23634186	44.5139	22051495
1	BICF2S23251261	44.5183	22062401
1	TIGRP2P17171_rs8722368	44.5301	22091645
1	BICF2P807085	44.5333	22099323
1	BICF2P504694	44.5397	22115291
1	TIGRP2P17186_rs8996050	44.5414	22119320
1	BICF2P1155251	44.5468	22132707
1	BICF2P708623	44.5562	22155850
1	BICF2P1036256	44.566	22180137
1	TIGRP2P17199_rs8966927	44.57	22189988
1	BICF2P694297	44.5779	22209504
1	BICF2P1306592	44.5831	22222394
1	BICF2P1333923	44.5885	22235845
1	BICF2S23611572	44.5943	22249905
1	BICF2S23147386	44.599	22261510
1	BICF2S23147383	44.599	22261632
1	BICF2P1076144	44.6022	22269586
1	BICF2P988426	44.6066	22280404
1	BICF2P864879	44.6131	22296505
1	BICF2G630715425	44.6186	22310043
1	BICF2P227551	44.6235	22322240
1	BICF2P748505	44.628	22333250
1	BICF2P735889	44.6319	22342955
1	TIGRP2P17211_rs8916416	44.6346	22349515
1	BICF2S23123355	44.6398	22362391
1	BICF2P1200623	44.647	22380173
1	BICF2S23333471	44.6491	22385198
1	BICF2P431438	44.6546	22399006
1	BICF2P667035	44.6558	22401970
1	TIGRP2P17237_rs8933516	44.6589	22409611
1	BICF2P1052320	44.6608	22414085
1	BICF2P300236	44.6631	22419943
1	BICF2P1282987	44.6648	22424069
1	BICF2P980143	44.6666	22428452
1	BICF2P1048615	44.6711	22439720
1	BICF2S22935701	44.6767	22453484
1	BICF2P576323	44.6789	22459007
1	BICF2P633763	44.681	22463987
1	BICF2P162730	44.6832	22469558
1	BICF2P603100	44.6866	22477978
1	BICF2P1209047	44.6933	22494469
1	BICF2S2398127	44.6995	22509745
1	BICF2P248539	44.7067	22527722
1	BICF2P188992	44.7099	22535450
1	BICF2P947428	44.7162	22550996
1	BICF2S23422558	44.7229	22567562
1	BICF2P708339	44.7266	22576847
1	BICF2S2454320	44.7281	22580584
1	BICF2P1054180	44.7324	22591074
1	TIGRP2P17293_rs8572285	44.737	22602310
1	BICF2P57650	44.7419	22614424
1	TIGRP2P17321_rs8841781	44.7468	22626734
1	BICF2P1047026	44.7525	22640635
1	BICF2S23548131	44.7564	22650364
1	TIGRP2P17336_rs8925170	44.7623	22664957
1	TIGRP2P17344_rs8865764	44.7665	22675364
1	TIGRP2P17362_rs9115889	44.7715	22687621
1	BICF2P336857	44.7716	22687856
1	BICF2P841789	44.7747	22695450
1	BICF2P115553	44.7828	22715597
1	TIGRP2P17376_rs8899111	44.7865	22724505
1	BICF2S2453431	44.7896	22732375
1	BICF2P1302500	44.7931	22740877
1	BICF2S23155554	44.801	22760489
1	TIGRP2P17393_rs8724204	44.8048	22769750
1	BICF2P321749	44.8081	22778046
1	BICF2P914059	44.8118	22787221
1	BICF2P618957	44.8174	22800993
1	BICF2S22924448	44.8211	22810136
1	TIGRP2P17418_rs8860289	44.8264	22823138
1	TIGRP2P17422_rs8791254	44.8301	22832245
1	BICF2S23158753	44.8405	22857427
1	BICF2S2307677	44.8441	22866287
1	BICF2P1229239	44.8494	22879445
1	BICF2P660010	44.8556	22894623
1	BICF2P495736	44.867	22922850
1	BICF2S2322928	44.8709	22932586
1	BICF2S23522883	44.8723	22935983
1	BICF2P611262	44.8779	22949885
1	BICF2P613102	44.882	22959909
1	BICF2S23616573	44.8895	22978436
1	BICF2S23214892	44.8993	22989459
1	BICF2P80312	44.9076	22998237
1	BICF2P568831	44.92	23011200
1	BICF2P435184	44.9257	23017214
1	BICF2S2377633	44.9519	23044893
1	TIGRP2P17474_rs8805327	44.9667	23060455
1	BICF2S23527626	44.9723	23066248
1	BICF2P327379	44.9849	23079472
1	BICF2P136634	45.0048	23100380
1	BICF2S23238220	45.0127	23108674
1	BICF2S23642345	45.0269	23123610
1	BICF2P1312108	45.0343	23131454
1	BICF2P795809	45.0491	23146910
1	BICF2P395048	45.063	23161548
1	BICF2P1387646	45.0841	23183714
1	TIGRP2P17514_rs8550265	45.0841	23183736
1	BICF2P305122	45.0896	23189547
1	BICF2P1470220	45.1039	23204599
1	BICF2P1389936	45.1107	23211687
1	BICF2P543716	45.1215	23223054
1	BICF2P718002	45.1368	23239095
1	BICF2P1446571	45.1434	23246076
1	BICF2P94046	45.1557	23258920
1	BICF2P291553	45.167	23270803
1	BICF2P30700	45.1792	23283703
1	BICF2P1342706	45.1807	23285268
1	BICF2P1342708	45.1814	23285940
1	BICF2P597923	45.1874	23292256
1	TIGRP2P17586_rs9097220	45.1951	23300383
1	TIGRP2P17593_rs8591336	45.2019	23307505
1	BICF2P1218551	45.2108	23316876
1	BICF2P1379240	45.2228	23329499
1	BICF2P1256123	45.2535	23361701
1	BICF2P858423	45.265	23373815
1	BICF2S23152929	45.2847	23394565
1	BICF2S22935806	45.2942	23404515
1	BICF2S23632260	45.3005	23411109
1	TIGRP2P17614_rs8918615	45.3113	23422411
1	BICF2S2375452	45.3341	23446470
1	TIGRP2P17632_rs9227617	45.3404	23453064
1	TIGRP2P17647_rs9121206	45.3552	23468581
1	BICF2P1182159	45.3689	23483018
1	BICF2S23634487	45.3803	23494929
1	BICF2S2293066	45.384	23498852
1	TIGRP2P17660_rs8986102	45.399	23514610
1	BICF2P1101627	45.4067	23522736
1	TIGRP2P17667_rs8855930	45.415	23531388
1	BICF2P878699	45.4153	23531720
1	BICF2P513740	45.4186	23535172
1	BICF2P280683	45.432	23549601
1	BICF2P273562	45.4427	23560780
1	TIGRP2P17697_rs9034515	45.4602	23579207
1	TIGRP2P17699_rs8654280	45.4622	23581336
1	TIGRP2P17703_rs8968872	45.4754	23595189
1	TIGRP2P17708_rs8540808	45.4933	23613953
1	TIGRP2P17710_rs8808553	45.4981	23618996
1	BICF2S23245609	45.5041	23625329
1	BICF2P489911	45.5129	23634519
1	BICF2P646699	45.5196	23641880
1	BICF2S23122749	45.5292	23652028
1	BICF2P96122	45.5467	23670388
1	BICF2P326270	45.5514	23675365
1	BICF2P864792	45.5694	23694197
1	BICF2P1456437	45.5766	23701799
1	BICF2P1387961	45.5812	23706644
1	BICF2P1005323	45.592	23718020
1	BICF2P532862	45.6037	23730311
1	BICF2P617553	45.6196	23747015
1	BICF2S22959028	45.6263	23754226
1	BICF2P787778	45.6447	23773565
1	TIGRP2P17768_rs8697988	45.6474	23776404
1	BICF2P1159715	45.6476	23776600
1	BICF2P746922	45.6682	23798188
1	BICF2P266322	45.6738	23804103
1	BICF2P342466	45.6836	23814422
1	BICF2P38366	45.6911	23821683
1	BICF2P131444	45.7165	23834410
1	BICF2P922762	45.7461	23849305
1	TIGRP2P17778_rs8940862	45.7703	23861651
1	BICF2P182997	45.7889	23870986
1	BICF2P1352939	45.8073	23880227
1	BICF2P1066402	45.8354	23894323
1	BICF2P1136395	45.8534	23903357
1	BICF2P404381	45.8846	23919059
1	BICF2P249103	45.9044	23928991
1	BICF2P476925	45.9294	23941533
1	BICF2P778856	45.9558	23954801
1	BICF2P770352	45.9746	23964238
1	BICF2P1415237	46.0065	23980200
1	BICF2P31057	46.0135	23983740
1	BICF2P109947	46.0488	24001477
1	BICF2P780201	46.058	24006071
1	BICF2S2327284	46.0954	24024856
1	BICF2P478548	46.1106	24032460
1	BICF2P1266261	46.1311	24042626
1	BICF2P808960	46.1589	24056431
1	BICF2P39743	46.1777	24065845
1	BICF2P238459	46.1989	24076060
1	BICF2S22937618	46.2146	24083930
1	BICF2S2323172	46.2232	24088277
1	TIGRP2P17803_rs8957491	46.2415	24097438
1	BICF2P1061671	46.3006	24128108
1	BICF2P1248996	46.3223	24143018
1	BICF2P746146	46.3289	24158740
1	BICF2P670473	46.3354	24174220
1	BICF2P164914	46.3397	24184515
1	BICF2S23615697	46.34	24185121
1	BICF2P887554	46.3432	24192886
1	TIGRP2P17861_rs8712869	46.3511	24211435
1	BICF2P1283451	46.3556	24222155
1	BICF2P508912	46.3704	24257314
1	TIGRP2P17893_rs9237063	46.3768	24272711
1	TIGRP2P17898_rs9244221	46.3889	24301367
1	BICF2P1396496	46.3978	24322562
1	BICF2P403360	46.4037	24336537
1	TIGRP2P17917_rs9241698	46.4066	24343355
1	BICF2P29694	46.4069	24344208
1	BICF2P1121391	46.4102	24351971
1	BICF2P1140956	46.4156	24364734
1	BICF2P491494	46.425	24387112
1	BICF2P674878	46.4378	24417633
1	BICF2P871223	46.442	24427550
1	BICF2S2364433	46.4481	24442215
1	BICF2S23614279	46.4486	24443343
1	BICF2P950639	46.4588	24467601
1	BICF2P110457	46.4645	24481087
1	BICF2P1358821	46.4751	24506304
1	BICF2S22929236	46.4792	24516067
1	BICF2P753060	46.4844	24528357
1	BICF2P672688	46.4935	24544483
1	BICF2P145622	46.4976	24554257
1	BICF2P22721	46.5159	24597626
1	TIGRP2P17956_rs8846836	46.5189	24604895
1	BICF2P281121	46.5241	24617129
1	BICF2P170125	46.5258	24621078
1	BICF2S22933315	46.5352	24643635
1	BICF2P836026	46.537	24647704
1	TIGRP2P17997_rs9161652	46.5407	24656606
1	BICF2P1011763	46.5472	24671994
1	BICF2P368321	46.5519	24682991
1	BICF2P649420	46.5564	24693843
1	BICF2S23243385	46.5634	24710385
1	BICF2P620453	46.5668	24718405
1	BICF2P1330507	46.5695	24724808
1	TIGRP2P18057_rs9175538	46.5751	24738416
1	BICF2P499692	46.5857	24763508
1	TIGRP2P18075_rs9134787	46.5896	24772893
1	BICF2P871082	46.6	24785843
1	BICF2P140537	46.6029	24789347
1	BICF2P241728	46.6082	24795748
1	BICF2P962739	46.6268	24818023
1	BICF2P730278	46.65	24845873
1	TIGRP2P18091_rs9135091	46.6591	24856757
1	BICF2P1272208	46.6726	24872931
1	BICF2S22920310	46.6783	24879708
1	BICF2P970147	46.6895	24893106
1	BICF2P238715	46.6952	24899952
1	BICF2P626692	46.7032	24909599
1	BICF2P626688	46.7039	24910448
1	BICF2P1382837	46.7119	24920047
1	BICF2P935861	46.7182	24927539
1	BICF2P176852	46.7329	24945204
1	BICF2S2313247	46.7486	24963977
1	BICF2P252854	46.7541	24970579
1	BICF2P695568	46.7645	24983079
1	TIGRP2P18142_rs9093042	46.772	24992048
1	BICF2P859065	47.2181	25004004
1	BICF2P1347877	47.2049	25019757
1	BICF2P295909	47.193	25034095
1	BICF2P3694	47.1841	25044722
1	BICF2P1042202	47.1798	25049897
1	BICF2P1042201	47.1788	25051044
1	BICF2P513484	47.1661	25066281
1	BICF2S23016234	47.1593	25074399
1	BICF2P532348	47.1497	25085918
1	TIGRP2P18250_rs9019380	47.1357	25102728
1	BICF2P307158	47.128	25111951
1	BICF2P1343037	47.1235	25117346
1	BICF2P680416	47.0962	25150128
1	BICF2P167452	47.0871	25160927
1	BICF2P749396	47.0795	25170111
1	BICF2P609050	47.0729	25177946
1	BICF2P189468	47.0593	25194282
1	TIGRP2P18216_rs9089672	47.0559	25198325
1	BICF2S23547999	47.0468	25209307
1	BICF2S23745469	47.0201	25241610
1	BICF2P505720	47.0187	25243291
1	BICF2P680865	47.0046	25260361
1	BICF2S23151346	46.9946	25272431
1	BICF2P19923	46.9855	25283360
1	BICF2S23044886	46.9805	25289373
1	BICF2P507939	46.9624	25310989
1	TIGRP2P18186_rs9139000	46.9265	25351489
1	BICF2P235331	46.9145	25365926
1	BICF2P147299	46.8979	25385830
1	BICF2P735708	46.8851	25401191
[truncated: 171,686 more rows]
