# Supplementary material for: Increased susceptibility to Mycobacterium avium complex infection in miniature Schnauzer dogs caused by a codon deletion in CARD9
Source: Sci Rep. 2024 May 6;14:10346. doi: 10.1038/s41598-024-61054-x (PMC11074286; doi:10.1038/s41598-024-61054-x)
Supplement: Supplementary file 4 — Supplementary Table 2. [file 41598_2024_61054_MOESM4_ESM.xlsx]

## Sheet: Chr9_8_cases_CanFam3
Supplementary Table 2. Results of homozygosity mapping around the SNVs related to MAC infection. The table shows a tped-file with the chromosome 9 genotypes of 8 MAC-infected Miniature Schnauzers. Coordinates refer to the CanFam3.1 assembly. On the right side, the homozygosity at each marker for each dog is color-coded. Red cells indicate homozygous, blue cells heterozygous genotypes. All 8 affec…
Chrom	Marker	Position	MAC5	MAC5	MAC6	MAC6	MAC7	MAC7	MAC8	MAC8	MAC1	MAC1	MAC2	MAC2	MAC4	MAC4	MAC36	MAC36		Homozygosity MAC5	Homozygosity MAC6	Homozygosity MAC7	Homozygosity MAC8	Homozygosity MAC1	Homozygosity MAC2	Homozygosity MAC4	Homozygosity MAC36
9	BICF2P309837	3493	0	0	0	0	0	0	0	0	0	0	0	0	0	0	0	0		0	0	0	0	0	0	0	0
9	BICF2P1444473	13741	4	4	4	4	4	4	4	4	4	4	4	4	4	4	4	4		0	0	0	0	0	0	0	0
9	BICF2P132632	27308	2	2	2	2	2	2	2	2	2	2	4	2	2	2	2	2		0	0	0	0	0	-2	0	0
9	BICF2S23741434	43354	2	2	2	2	2	2	2	2	2	2	2	2	2	2	2	2		0	0	0	0	0	0	0	0
9	BICF2P1397556	54478	3	3	3	3	3	3	3	3	3	3	3	3	3	3	3	3		0	0	0	0	0	0	0	0
9	BICF2S23733311	80274	3	3	3	3	3	3	3	3	3	3	1	3	3	3	3	3		0	0	0	0	0	2	0	0
9	BICF2P830234	82917	4	4	4	4	4	4	4	4	4	4	4	4	4	4	4	4		0	0	0	0	0	0	0	0
9	TIGRP2P244850_rs8950347	100148	1	1	1	1	1	1	1	1	1	1	3	1	1	1	1	1		0	0	0	0	0	-2	0	0
9	TIGRP2P244847_rs9239061	106961	1	1	1	1	1	1	1	1	1	1	3	1	1	1	1	1		0	0	0	0	0	-2	0	0
9	TIGRP2P244844_rs9253216	125550	3	3	3	3	3	3	3	3	3	3	1	3	3	3	3	3		0	0	0	0	0	2	0	0
9	BICF2P1237427	131417	1	1	1	1	1	1	1	1	1	1	3	1	1	1	1	1		0	0	0	0	0	-2	0	0
9	TIGRP2P244841_rs8989099	141715	1	1	1	1	1	1	1	1	1	1	3	1	1	1	1	1		0	0	0	0	0	-2	0	0
9	BICF2S22942334	154654	4	4	4	4	4	4	4	4	4	4	2	4	4	4	4	4		0	0	0	0	0	2	0	0
9	BICF2P554683	167883	4	4	4	4	4	4	4	4	4	4	2	4	4	4	4	4		0	0	0	0	0	2	0	0
9	BICF2S23340023	183689	3	3	3	3	3	3	3	3	3	3	2	3	3	3	3	3		0	0	0	0	0	1	0	0
9	BICF2S23354403	210364	1	1	1	1	1	1	1	1	1	1	3	1	1	1	1	1		0	0	0	0	0	-2	0	0
9	BICF2P110834	225617	3	3	3	3	3	3	3	3	3	3	1	3	3	3	3	3		0	0	0	0	0	2	0	0
9	BICF2P794118	241021	2	2	2	2	2	2	2	2	2	2	2	2	2	2	2	2		0	0	0	0	0	0	0	0
9	BICF2P840357	245666	3	3	3	3	3	3	3	3	3	3	3	3	3	3	3	3		0	0	0	0	0	0	0	0
9	BICF2P194139	275681	3	3	3	3	3	3	3	3	3	3	1	3	3	3	3	3		0	0	0	0	0	2	0	0
9	BICF2P72435	281094	1	1	1	1	1	1	1	1	1	1	3	1	1	1	1	1		0	0	0	0	0	-2	0	0
9	BICF2P958180	299357	4	4	4	4	4	4	4	4	4	4	2	4	4	4	4	4		0	0	0	0	0	2	0	0
9	BICF2P1060077	322009	2	2	2	2	2	2	2	2	2	2	2	2	2	2	2	2		0	0	0	0	0	0	0	0
9	BICF2P841099	329187	4	4	4	4	4	4	4	4	4	4	3	4	4	4	4	4		0	0	0	0	0	1	0	0
9	TIGRP2P244817_rs8572936	351734	3	3	3	3	3	3	3	3	3	3	3	3	3	3	3	3		0	0	0	0	0	0	0	0
9	BICF2S23030432	378718	1	1	1	1	1	1	1	1	1	1	1	1	1	1	1	1		0	0	0	0	0	0	0	0
9	BICF2P286006	381140	4	4	4	4	4	4	4	4	4	4	4	4	4	4	4	4		0	0	0	0	0	0	0	0
9	TIGRP2P244815_rs8774266	403125	2	2	2	2	2	2	2	2	2	2	2	2	2	2	2	2		0	0	0	0	0	0	0	0
9	BICF2S23244057	425505	1	1	1	1	1	1	1	1	1	1	3	1	1	1	1	1		0	0	0	0	0	-2	0	0
9	BICF2P969948	430021	4	4	4	4	4	4	4	4	4	4	2	4	4	4	4	4		0	0	0	0	0	2	0	0
9	BICF2P138811	445222	4	4	4	4	4	4	4	4	4	4	2	4	4	4	4	4		0	0	0	0	0	2	0	0
9	BICF2P701114	491472	2	2	2	2	2	2	2	2	2	2	2	2	2	2	2	2		0	0	0	0	0	0	0	0
9	BICF2P684091	497026	1	1	1	1	1	1	1	1	1	1	3	1	1	1	1	1		0	0	0	0	0	-2	0	0
9	BICF2S23441614	508228	4	4	4	4	4	4	4	4	4	4	2	4	4	4	4	4		0	0	0	0	0	2	0	0
9	TIGRP2P244803_rs8968860	527317	3	3	3	3	3	3	3	3	3	3	1	3	3	3	3	3		0	0	0	0	0	2	0	0
9	BICF2P399249	540368	3	3	3	3	3	3	3	3	3	3	3	3	3	3	3	3		0	0	0	0	0	0	0	0
9	BICF2S23638127	542846	2	2	2	2	2	2	2	2	2	2	4	2	2	2	2	2		0	0	0	0	0	-2	0	0
9	BICF2S23032400	571277	3	3	3	3	3	3	3	3	3	3	3	3	3	3	3	3		0	0	0	0	0	0	0	0
9	BICF2P442254	583067	3	3	3	3	3	3	3	3	3	3	1	3	3	3	3	3		0	0	0	0	0	2	0	0
9	TIGRP2P244789_rs9150379	598298	3	3	3	3	3	3	3	3	3	3	1	3	3	3	3	3		0	0	0	0	0	2	0	0
9	BICF2P1272565	615993	4	4	4	4	4	4	4	4	4	4	2	4	4	4	4	4		0	0	0	0	0	2	0	0
9	BICF2P347394	630556	4	4	4	4	4	4	4	4	4	4	2	4	4	4	4	4		0	0	0	0	0	2	0	0
9	BICF2P59325	641593	3	3	3	3	3	3	3	3	3	3	3	3	3	3	3	3		0	0	0	0	0	0	0	0
9	BICF2S23232063	660066	2	2	2	2	2	2	2	2	2	2	4	2	2	2	2	2		0	0	0	0	0	-2	0	0
9	TIGRP2P244749_rs9186811	699743	4	4	4	4	4	4	4	4	4	4	2	4	4	4	4	4		0	0	0	0	0	2	0	0
9	BICF2S23522744	706969	1	1	1	1	1	1	1	1	1	1	3	1	1	1	1	1		0	0	0	0	0	-2	0	0
9	BICF2P1270062	722886	4	4	4	4	4	4	4	4	4	4	2	4	4	4	4	4		0	0	0	0	0	2	0	0
9	TIGRP2P244745_rs9188376	732580	3	3	3	3	3	3	3	3	3	3	1	3	3	3	3	3		0	0	0	0	0	2	0	0
9	BICF2P1347921	747275	4	4	4	4	4	4	4	4	4	4	2	4	4	4	4	4		0	0	0	0	0	2	0	0
9	BICF2P268406	753600	2	2	2	2	2	2	2	2	2	2	4	2	2	2	2	2		0	0	0	0	0	-2	0	0
9	BICF2P136294	768193	1	1	1	1	1	1	1	1	1	1	3	1	1	1	1	1		0	0	0	0	0	-2	0	0
9	BICF2S2369091	779889	2	2	2	2	2	2	2	2	2	2	4	2	2	2	2	2		0	0	0	0	0	-2	0	0
9	BICF2P448454	789086	4	4	4	4	4	4	4	4	4	4	2	4	4	4	4	4		0	0	0	0	0	2	0	0
9	BICF2P1188322	795784	4	4	4	4	4	4	4	4	4	4	4	4	4	4	4	4		0	0	0	0	0	0	0	0
9	BICF2P1224586	815861	2	2	2	2	2	2	2	2	2	2	2	2	2	2	2	2		0	0	0	0	0	0	0	0
9	BICF2P233220	827264	3	3	3	3	3	3	3	3	3	3	2	3	3	3	3	3		0	0	0	0	0	1	0	0
9	BICF2P157033	833953	3	3	3	3	3	3	3	3	3	3	4	3	3	3	3	3		0	0	0	0	0	-1	0	0
9	BICF2P268912	843021	4	4	4	4	4	4	4	4	4	4	4	4	4	4	4	4		0	0	0	0	0	0	0	0
9	BICF2P605513	850630	3	3	3	3	3	3	3	3	3	3	1	3	3	3	3	3		0	0	0	0	0	2	0	0
9	BICF2P1320606	852445	1	1	1	1	1	1	1	1	1	1	3	1	1	1	1	1		0	0	0	0	0	-2	0	0
9	BICF2P1206077	884661	1	1	1	1	1	1	1	1	1	1	3	1	1	1	1	1		0	0	0	0	0	-2	0	0
9	BICF2P616658	886470	2	2	2	2	2	2	2	2	2	2	4	2	2	2	2	2		0	0	0	0	0	-2	0	0
9	TIGRP2P244726_rs8678790	909141	3	3	3	3	3	3	3	3	3	3	3	3	3	3	3	3		0	0	0	0	0	0	0	0
9	BICF2P801989	916372	3	3	3	3	3	3	3	3	3	3	1	3	3	3	3	3		0	0	0	0	0	2	0	0
9	BICF2P70804	926481	3	3	3	3	3	3	3	3	3	3	1	3	3	3	3	3		0	0	0	0	0	2	0	0
9	BICF2P1036569	935245	3	3	3	3	3	3	3	3	3	3	1	3	3	3	3	3		0	0	0	0	0	2	0	0
9	BICF2P683447	949303	3	3	3	3	3	3	3	3	3	3	3	3	3	3	3	3		0	0	0	0	0	0	0	0
9	BICF2P295598	964044	4	4	4	4	4	4	4	4	4	4	2	4	4	4	4	4		0	0	0	0	0	2	0	0
9	BICF2P1460864	977060	3	3	3	3	3	3	3	3	3	3	1	3	3	3	3	3		0	0	0	0	0	2	0	0
9	BICF2P173550	980264	3	3	3	3	3	3	3	3	3	3	2	3	3	3	3	3		0	0	0	0	0	1	0	0
9	TIGRP2P244718_rs8924886	997748	3	3	3	3	3	3	3	3	3	3	3	3	3	3	3	3		0	0	0	0	0	0	0	0
9	BICF2P213155	1022217	4	4	4	4	4	4	4	4	4	4	3	4	4	4	4	4		0	0	0	0	0	1	0	0
9	BICF2P164422	1024910	2	2	2	2	2	2	2	2	2	2	1	2	2	2	2	2		0	0	0	0	0	1	0	0
9	BICF2P95254	1041353	4	4	4	4	4	4	4	4	4	4	2	4	4	4	4	4		0	0	0	0	0	2	0	0
9	BICF2S23128734	1070162	2	2	2	2	2	2	2	2	2	2	2	2	2	2	2	2		0	0	0	0	0	0	0	0
9	BICF2S2319928	1089884	3	3	3	3	3	3	3	3	3	3	3	3	3	3	3	3		0	0	0	0	0	0	0	0
9	TIGRP2P244717_rs8844324	1120454	3	3	3	3	3	3	3	3	3	3	3	3	3	3	3	3		0	0	0	0	0	0	0	0
9	BICF2S2301425	1136406	4	4	4	4	4	4	4	4	4	4	4	4	4	4	4	4		0	0	0	0	0	0	0	0
9	BICF2P716522	1139989	4	4	4	4	4	4	4	4	4	4	2	4	4	4	4	4		0	0	0	0	0	2	0	0
9	BICF2P1194613	1160072	4	4	4	4	4	4	4	4	4	4	2	4	4	4	4	4		0	0	0	0	0	2	0	0
9	BICF2P2739	1176860	2	2	2	2	2	2	2	2	2	2	1	2	2	2	2	2		0	0	0	0	0	1	0	0
9	BICF2P1055859	1188547	3	3	3	3	3	3	3	3	3	3	1	3	3	3	3	3		0	0	0	0	0	2	0	0
9	BICF2P256734	1198223	2	2	2	2	2	2	2	2	2	2	4	2	2	2	2	2		0	0	0	0	0	-2	0	0
9	BICF2P627887	1208758	1	1	1	1	1	1	1	1	1	1	3	1	1	1	1	1		0	0	0	0	0	-2	0	0
9	TIGRP2P244711_rs8949157	1224394	3	3	3	3	3	3	3	3	3	3	3	3	3	3	3	3		0	0	0	0	0	0	0	0
9	BICF2P520294	1241032	4	4	4	4	4	4	4	4	4	4	2	4	4	4	4	4		0	0	0	0	0	2	0	0
9	BICF2P259807	1251302	3	3	3	3	3	3	3	3	3	3	4	3	3	3	3	3		0	0	0	0	0	-1	0	0
9	BICF2P103448	1259288	1	1	1	1	1	1	1	1	1	1	2	1	1	1	1	1		0	0	0	0	0	-1	0	0
9	BICF2P1059543	1274288	1	1	1	1	1	1	1	1	1	1	3	1	1	1	1	1		0	0	0	0	0	-2	0	0
9	BICF2P1303684	1283384	3	3	3	3	3	3	3	3	3	3	4	3	3	3	3	3		0	0	0	0	0	-1	0	0
9	BICF2P1199338	1300807	2	2	2	2	2	2	2	2	2	2	4	2	2	2	2	2		0	0	0	0	0	-2	0	0
9	BICF2P831138	1315210	3	3	3	3	3	3	3	3	3	3	1	3	3	3	3	3		0	0	0	0	0	2	0	0
9	BICF2P234941	1332950	1	1	1	1	1	1	1	1	1	1	2	1	1	1	1	1		0	0	0	0	0	-1	0	0
9	BICF2P899484	1336527	2	2	2	2	2	2	2	2	2	2	2	2	2	2	2	2		0	0	0	0	0	0	0	0
9	BICF2P427807	1349612	3	3	3	3	3	3	3	3	3	3	1	3	3	3	3	3		0	0	0	0	0	2	0	0
9	BICF2P749895	1358547	2	2	2	2	2	2	2	2	2	2	4	2	2	2	2	2		0	0	0	0	0	-2	0	0
9	BICF2P184132	1374423	1	1	1	1	1	1	1	1	1	1	1	1	1	1	1	1		0	0	0	0	0	0	0	0
9	BICF2P226103	1401489	1	1	1	1	1	1	1	1	1	1	3	1	1	1	1	1		0	0	0	0	0	-2	0	0
9	BICF2P324692	1413672	1	1	1	1	1	1	1	1	1	1	3	1	1	1	1	1		0	0	0	0	0	-2	0	0
9	BICF2P744273	1446930	4	4	4	4	4	4	4	4	4	4	2	4	4	4	4	4		0	0	0	0	0	2	0	0
9	BICF2P965193	1454911	2	2	2	2	2	2	2	2	2	2	4	2	2	2	2	2		0	0	0	0	0	-2	0	0
9	BICF2P965192	1455021	2	2	2	2	2	2	2	2	2	2	4	2	2	2	2	2		0	0	0	0	0	-2	0	0
9	BICF2P119329	1473252	1	1	1	1	1	1	1	1	1	1	3	1	1	1	1	1		0	0	0	0	0	-2	0	0
9	BICF2P922847	1484663	4	4	4	4	4	4	4	4	4	4	2	4	4	4	4	4		0	0	0	0	0	2	0	0
9	BICF2P1317072	1507833	4	4	4	4	4	4	4	4	4	4	2	4	4	4	4	4		0	0	0	0	0	2	0	0
9	BICF2P1390768	1523283	1	1	1	1	1	1	1	1	1	1	3	1	1	1	1	1		0	0	0	0	0	-2	0	0
9	BICF2P155230	1533048	3	3	3	3	3	3	3	3	3	3	1	3	3	3	3	3		0	0	0	0	0	2	0	0
9	BICF2P627209	1547179	1	1	1	1	1	1	1	1	1	1	3	1	1	1	1	1		0	0	0	0	0	-2	0	0
9	TIGRP2P244704_rs8952541	1563952	2	2	2	2	2	2	2	2	2	2	2	2	2	2	2	2		0	0	0	0	0	0	0	0
9	BICF2P691118	1572166	4	4	4	4	4	4	4	4	4	4	4	4	4	4	4	4		0	0	0	0	0	0	0	0
9	BICF2P184113	1577286	4	4	4	4	4	4	4	4	4	4	2	4	4	4	4	4		0	0	0	0	0	2	0	0
9	BICF2P250163	1599622	3	3	3	3	3	3	3	3	3	3	3	3	3	3	3	3		0	0	0	0	0	0	0	0
9	BICF2P820938	1614108	2	2	2	2	2	2	2	2	2	2	4	2	2	2	2	2		0	0	0	0	0	-2	0	0
9	BICF2P1056783	1646919	1	1	1	1	1	1	1	1	1	1	3	1	1	1	1	1		0	0	0	0	0	-2	0	0
9	BICF2P1179388	1669133	1	1	1	1	1	1	1	1	1	1	2	1	1	1	1	1		0	0	0	0	0	-1	0	0
9	BICF2P1072538	1685135	4	4	4	4	4	4	4	4	4	4	2	4	4	4	4	4		0	0	0	0	0	2	0	0
9	BICF2P1072474	1700035	4	4	4	4	4	4	4	4	4	4	2	4	4	4	4	4		0	0	0	0	0	2	0	0
9	BICF2P1444921	1716819	1	1	1	1	1	1	1	1	1	1	0	0	1	1	1	1		0	0	0	0	0	0	0	0
9	BICF2P735856	1725998	2	2	2	2	2	2	2	2	2	2	4	2	2	2	2	2		0	0	0	0	0	-2	0	0
9	BICF2P1214913	1737674	1	1	1	1	1	1	1	1	1	1	3	1	1	1	1	1		0	0	0	0	0	-2	0	0
9	BICF2P1267051	1779245	4	4	4	4	4	4	4	4	4	4	4	4	4	4	4	4		0	0	0	0	0	0	0	0
9	BICF2P169431	1806088	3	3	3	3	3	3	3	3	3	3	3	3	3	3	3	3		0	0	0	0	0	0	0	0
9	BICF2P1193661	1809413	3	3	3	3	3	3	3	3	3	3	2	3	3	3	3	3		0	0	0	0	0	1	0	0
9	BICF2P996727	1818496	4	4	4	4	4	4	4	4	4	4	2	4	4	4	4	4		0	0	0	0	0	2	0	0
9	BICF2P487612	1829514	2	2	2	2	2	2	2	2	2	2	4	2	2	2	2	2		0	0	0	0	0	-2	0	0
9	BICF2P223820	1844385	3	3	3	3	3	3	3	3	3	3	3	3	3	3	3	3		0	0	0	0	0	0	0	0
9	BICF2P224432	1852506	4	4	4	4	4	4	4	4	2	4	2	4	4	4	4	4		0	0	0	0	2	2	0	0
9	BICF2P1209975	1865897	4	4	4	4	4	4	4	4	2	4	2	4	4	4	4	4		0	0	0	0	2	2	0	0
9	BICF2P1247278	1873423	3	3	3	3	3	3	3	3	1	3	1	3	3	3	3	3		0	0	0	0	2	2	0	0
9	BICF2P1300027	1890539	3	3	3	3	3	3	3	3	1	3	1	3	3	3	3	3		0	0	0	0	2	2	0	0
9	BICF2P1347247	1907341	4	4	4	4	4	4	4	4	2	4	2	4	4	4	4	4		0	0	0	0	2	2	0	0
9	BICF2P852486	1951234	1	1	1	1	1	1	1	1	3	1	3	1	1	1	1	1		0	0	0	0	-2	-2	0	0
9	BICF2P771286	1953568	3	3	3	3	3	3	3	3	1	3	1	3	3	3	3	3		0	0	0	0	2	2	0	0
9	BICF2P673827	1985144	3	3	3	3	3	3	3	3	1	3	1	3	3	3	3	3		0	0	0	0	2	2	0	0
9	BICF2S23426543	2004954	1	1	1	1	1	1	1	1	3	1	3	1	1	1	1	1		0	0	0	0	-2	-2	0	0
9	BICF2P563223	2032016	2	2	2	2	2	2	2	2	4	2	4	2	2	2	2	2		0	0	0	0	-2	-2	0	0
9	BICF2P1200528	2051603	3	3	3	3	3	3	3	3	2	3	2	3	3	3	3	3		0	0	0	0	1	1	0	0
9	BICF2P857977	2069617	1	1	1	1	1	1	1	1	3	1	3	1	1	1	1	1		0	0	0	0	-2	-2	0	0
9	BICF2P96019	2088352	4	4	4	4	4	4	4	4	2	4	2	4	4	4	4	4		0	0	0	0	2	2	0	0
9	TIGRP2P244690_rs9172683	2109227	0	0	0	0	0	0	0	0	0	0	0	0	0	0	0	0		0	0	0	0	0	0	0	0
9	BICF2S22937780	2120213	2	2	2	2	2	2	2	2	4	2	4	2	2	2	2	2		0	0	0	0	-2	-2	0	0
9	BICF2P864531	2131504	2	2	2	2	2	2	2	2	4	2	4	2	2	2	2	2		0	0	0	0	-2	-2	0	0
9	BICF2P1150673	2137545	3	3	3	3	3	3	3	3	3	3	1	3	3	3	3	3		0	0	0	0	0	2	0	0
9	BICF2P408847	2148989	2	2	2	2	2	2	2	2	4	2	4	2	2	2	2	2		0	0	0	0	-2	-2	0	0
9	BICF2P869571	2184442	1	1	1	1	1	1	1	1	3	1	3	1	1	1	1	1		0	0	0	0	-2	-2	0	0
9	BICF2P804906	2202674	1	1	1	1	1	1	1	1	3	1	3	1	1	1	1	1		0	0	0	0	-2	-2	0	0
9	BICF2P872141	2208374	3	3	3	3	3	3	3	3	1	3	1	3	3	3	3	3		0	0	0	0	2	2	0	0
9	BICF2P1416153	2212401	4	4	4	4	4	4	4	4	3	4	3	4	4	4	4	4		0	0	0	0	1	1	0	0
9	BICF2P1132001	2241263	3	3	3	3	3	3	3	3	1	3	1	3	3	3	3	3		0	0	0	0	2	2	0	0
9	BICF2P1183694	2255889	3	3	3	3	3	3	3	3	1	3	1	3	3	3	3	3		0	0	0	0	2	2	0	0
9	BICF2P463719	2266314	4	4	4	4	4	4	4	4	2	4	2	4	4	4	4	4		0	0	0	0	2	2	0	0
9	BICF2P267469	2278707	4	4	4	4	4	4	4	4	2	4	2	4	4	4	4	4		0	0	0	0	2	2	0	0
9	BICF2S23645081	2292981	3	3	3	3	3	3	3	3	1	3	1	3	3	3	3	3		0	0	0	0	2	2	0	0
9	BICF2P1385899	2306823	1	1	1	1	1	1	1	1	3	1	3	1	1	1	1	1		0	0	0	0	-2	-2	0	0
9	BICF2P1350420	2314468	4	4	4	4	4	4	4	4	2	4	2	4	4	4	4	4		0	0	0	0	2	2	0	0
9	BICF2P554565	2330517	3	3	3	3	3	3	3	3	1	3	1	3	3	3	3	3		0	0	0	0	2	2	0	0
9	BICF2P195421	2332384	2	2	2	2	2	2	2	2	4	2	4	2	2	2	2	2		0	0	0	0	-2	-2	0	0
9	BICF2P1188376	2351282	2	2	2	2	2	2	2	2	4	2	4	2	2	2	2	2		0	0	0	0	-2	-2	0	0
9	BICF2P656660	2364906	2	2	2	2	2	2	2	2	2	2	2	2	2	2	2	2		0	0	0	0	0	0	0	0
9	BICF2P1325828	2367743	0	0	0	0	0	0	2	4	2	4	2	4	0	0	0	0		0	0	0	2	2	2	0	0
9	BICF2P528414	2384393	4	4	4	4	4	4	4	4	2	4	2	4	4	4	4	4		0	0	0	0	2	2	0	0
9	BICF2S23542688	2421178	2	2	2	2	2	2	2	2	2	2	2	2	2	2	2	2		0	0	0	0	0	0	0	0
9	TIGRP2P244687_rs9056937	2435994	3	3	3	3	3	3	3	3	3	3	3	3	3	3	3	3		0	0	0	0	0	0	0	0
9	TIGRP2P244686_rs9009094	2443611	3	3	3	3	3	3	3	3	3	3	3	3	3	3	3	3		0	0	0	0	0	0	0	0
9	TIGRP2P244684_rs9092387	2461988	2	2	2	2	2	2	2	2	2	2	2	2	2	2	2	2		0	0	0	0	0	0	0	0
9	BICF2P494704	2487144	1	1	1	1	1	1	1	1	1	1	1	1	1	1	1	1		0	0	0	0	0	0	0	0
9	BICF2P1221332	2494884	4	4	4	4	4	4	4	4	4	4	4	4	4	4	4	4		0	0	0	0	0	0	0	0
9	BICF2P852723	2513384	3	3	3	3	3	3	3	3	3	3	3	3	3	3	3	3		0	0	0	0	0	0	0	0
9	TIGRP2P244683_rs8522195	2527328	2	2	2	2	2	2	2	2	2	2	2	2	2	2	2	2		0	0	0	0	0	0	0	0
9	BICF2P1296339	2536515	3	3	3	3	3	3	3	3	1	3	1	3	3	3	3	3		0	0	0	0	2	2	0	0
9	BICF2S2316668	2581314	2	2	2	2	2	2	2	2	2	2	2	2	2	2	2	2		0	0	0	0	0	0	0	0
9	BICF2P939527	2597762	2	2	2	2	2	2	2	2	2	2	4	2	2	2	2	2		0	0	0	0	0	-2	0	0
9	BICF2P31454	2605238	4	4	4	4	4	4	4	4	4	4	2	4	4	4	4	4		0	0	0	0	0	2	0	0
9	BICF2S23529960	2632358	4	4	4	4	4	4	4	4	4	4	2	4	4	4	4	4		0	0	0	0	0	2	0	0
9	TIGRP2P244677_rs8888207	2639117	2	2	2	2	2	2	2	2	2	2	2	2	2	2	2	2		0	0	0	0	0	0	0	0
9	BICF2P728294	2652451	2	2	2	2	2	2	2	2	3	2	3	2	2	2	2	2		0	0	0	0	-1	-1	0	0
9	BICF2P1313720	2660733	4	4	4	4	4	4	4	4	4	4	2	4	4	4	4	4		0	0	0	0	0	2	0	0
9	BICF2P1194003	2677785	3	3	3	3	3	3	3	3	3	3	2	3	3	3	3	3		0	0	0	0	0	1	0	0
9	BICF2P611764	2701388	3	3	3	3	3	3	3	3	3	3	1	3	3	3	3	3		0	0	0	0	0	2	0	0
9	BICF2P1260537	2719467	4	4	4	4	4	4	4	4	4	4	4	4	4	4	4	4		0	0	0	0	0	0	0	0
9	BICF2P207992	2743784	3	3	3	3	3	3	3	3	3	3	3	3	3	3	3	3		0	0	0	0	0	0	0	0
9	BICF2S23544437	2762297	3	3	3	3	3	3	3	3	1	3	3	3	3	3	3	3		0	0	0	0	2	0	0	0
9	BICF2P904399	2769940	2	2	2	2	2	2	2	2	2	2	2	2	2	2	2	2		0	0	0	0	0	0	0	0
9	BICF2P526583	2785372	1	1	1	1	1	1	1	1	2	1	1	1	1	1	1	1		0	0	0	0	-1	0	0	0
9	TIGRP2P244671_rs8725181	2819621	2	2	2	2	2	2	2	2	2	2	2	2	2	2	2	2		0	0	0	0	0	0	0	0
9	TIGRP2P244670_rs8988033	2828307	1	1	1	1	1	1	1	1	1	1	1	1	1	1	1	1		0	0	0	0	0	0	0	0
9	BICF2P456937	2848200	2	2	2	2	2	2	2	2	2	2	2	2	2	2	2	2		0	0	0	0	0	0	0	0
9	BICF2P889625	2856458	4	4	4	4	4	4	4	4	2	4	4	4	4	4	4	4		0	0	0	0	2	0	0	0
9	BICF2P966162	2904312	1	1	1	1	1	1	1	1	1	1	1	1	1	1	1	1		0	0	0	0	0	0	0	0
9	BICF2P304540	2914011	2	2	2	2	2	2	2	2	2	2	4	2	2	2	2	2		0	0	0	0	0	-2	0	0
9	BICF2P836857	2931399	3	3	3	3	3	3	3	3	3	3	3	3	3	3	3	3		0	0	0	0	0	0	0	0
9	BICF2P140759	2947712	1	1	1	1	1	1	1	1	1	1	3	1	1	1	1	1		0	0	0	0	0	-2	0	0
9	BICF2P1392759	2961846	2	2	2	2	2	2	2	2	2	2	4	2	2	2	2	2		0	0	0	0	0	-2	0	0
9	BICF2P622301	2987197	1	1	1	1	1	1	1	1	1	1	3	1	1	1	1	1		0	0	0	0	0	-2	0	0
9	BICF2P855323	2995201	4	4	4	4	4	4	4	4	4	4	2	4	4	4	4	4		0	0	0	0	0	2	0	0
9	BICF2S22910807	3011941	3	3	3	3	3	3	3	3	3	3	1	3	3	3	3	3		0	0	0	0	0	2	0	0
9	BICF2P1294857	3025094	1	1	1	1	1	1	1	1	1	1	3	1	1	1	1	1		0	0	0	0	0	-2	0	0
9	BICF2P945314	3032817	1	1	1	1	1	1	1	1	1	1	2	1	1	1	1	1		0	0	0	0	0	-1	0	0
9	BICF2P377014	3047351	3	3	3	3	3	3	3	3	3	3	1	3	3	3	3	3		0	0	0	0	0	2	0	0
9	BICF2P394340	3055467	2	2	2	2	2	2	2	2	2	2	4	2	2	2	2	2		0	0	0	0	0	-2	0	0
9	BICF2S22943430	3064573	3	3	3	3	3	3	3	3	3	3	1	3	3	3	3	3		0	0	0	0	0	2	0	0
9	BICF2S22913460	3075057	1	1	1	1	1	1	1	1	1	1	3	1	1	1	1	1		0	0	0	0	0	-2	0	0
9	BICF2S23413605	3088236	4	4	4	4	4	4	4	4	4	4	2	4	4	4	4	4		0	0	0	0	0	2	0	0
9	BICF2P953611	3101769	4	4	4	4	4	4	4	4	4	4	2	4	4	4	4	4		0	0	0	0	0	2	0	0
9	BICF2P186704	3113230	2	2	2	2	2	2	2	2	2	2	4	2	2	2	2	2		0	0	0	0	0	-2	0	0
9	BICF2P1127873	3135065	2	2	2	2	2	2	2	2	2	2	2	2	2	2	2	2		0	0	0	0	0	0	0	0
9	BICF2S23512153	3151889	4	4	4	4	4	4	4	4	4	4	2	4	4	4	4	4		0	0	0	0	0	2	0	0
9	BICF2P978767	3164466	3	3	3	3	3	3	3	3	3	3	1	3	3	3	3	3		0	0	0	0	0	2	0	0
9	BICF2P256046	3187768	1	1	1	1	1	1	1	1	1	1	3	1	1	1	1	1		0	0	0	0	0	-2	0	0
9	TIGRP2P244661_rs9243072	3220176	2	2	2	2	2	2	2	2	2	2	2	2	2	2	2	2		0	0	0	0	0	0	0	0
9	BICF2P71116	3235455	1	1	1	1	1	1	1	1	1	1	3	1	1	1	1	1		0	0	0	0	0	-2	0	0
9	BICF2P414122	3246506	3	3	3	3	3	3	3	3	3	3	1	3	3	3	3	3		0	0	0	0	0	2	0	0
9	BICF2P1228201	3253325	4	4	4	4	4	4	4	4	0	0	0	0	4	4	4	4		0	0	0	0	0	0	0	0
9	BICF2P72714	3266741	3	3	3	3	3	3	3	3	3	3	3	3	3	3	3	3		0	0	0	0	0	0	0	0
9	BICF2P1080530	3279231	1	1	1	1	1	1	1	1	1	1	3	1	1	1	1	1		0	0	0	0	0	-2	0	0
9	BICF2P1205920	3290772	2	2	2	2	2	2	2	2	2	2	2	2	2	2	2	2		0	0	0	0	0	0	0	0
9	BICF2P810872	3297997	1	1	1	1	1	1	1	1	1	1	2	1	1	1	1	1		0	0	0	0	0	-1	0	0
9	BICF2P1277084	3324489	2	2	2	2	2	2	2	2	2	2	4	2	2	2	2	2		0	0	0	0	0	-2	0	0
9	BICF2P393194	3327981	3	3	3	3	3	3	3	3	3	3	4	3	3	3	3	3		0	0	0	0	0	-1	0	0
9	BICF2P1262435	3349796	1	1	1	1	1	1	1	1	1	1	3	1	1	1	1	1		0	0	0	0	0	-2	0	0
9	BICF2P1262453	3351481	1	1	1	1	1	1	1	1	1	1	3	1	1	1	1	1		0	0	0	0	0	-2	0	0
9	BICF2P1249203	3369251	1	1	1	1	1	1	1	1	1	1	3	1	1	1	1	1		0	0	0	0	0	-2	0	0
9	BICF2P1360950	3379441	2	2	2	2	2	2	2	2	4	2	4	2	2	2	2	2		0	0	0	0	-2	-2	0	0
9	BICF2S22945525	3385353	2	2	2	2	2	2	2	2	4	2	4	2	2	2	2	2		0	0	0	0	-2	-2	0	0
9	BICF2S23626446	3408763	1	1	1	1	1	1	1	1	1	1	1	1	1	1	1	1		0	0	0	0	0	0	0	0
9	BICF2P121771	3419766	3	3	3	3	3	3	3	3	1	3	3	3	3	3	3	3		0	0	0	0	2	0	0	0
9	BICF2P141355	3449216	2	2	2	2	2	2	2	2	2	2	1	2	2	2	2	2		0	0	0	0	0	1	0	0
9	BICF2S2371747	3457599	4	4	4	4	4	4	4	4	2	4	2	4	4	4	4	4		0	0	0	0	2	2	0	0
9	BICF2S2306423	3460902	4	4	4	4	4	4	4	4	2	4	2	4	4	4	4	4		0	0	0	0	2	2	0	0
9	BICF2P297297	3471527	2	2	2	2	2	2	2	2	2	2	4	2	2	2	2	2		0	0	0	0	0	-2	0	0
9	BICF2S23248780	3490229	3	3	3	3	3	3	3	3	2	3	3	3	3	3	3	3		0	0	0	0	1	0	0	0
9	BICF2P470586	3503088	3	3	3	3	3	3	3	3	3	3	1	3	3	3	3	3		0	0	0	0	0	2	0	0
9	BICF2S22917678	3517463	3	3	3	3	3	3	3	3	3	3	1	3	3	3	3	3		0	0	0	0	0	2	0	0
9	TIGRP2P244630_rs8860448	3528650	3	3	3	3	3	3	3	3	3	3	1	3	3	3	3	3		0	0	0	0	0	2	0	0
9	BICF2P935843	3550679	2	2	2	2	2	2	2	2	2	2	2	2	2	2	2	2		0	0	0	0	0	0	0	0
9	BICF2S2376938	3565845	2	2	2	2	2	2	2	2	2	2	3	2	2	2	2	2		0	0	0	0	0	-1	0	0
9	BICF2P198850	3569812	2	2	2	2	2	2	2	2	2	2	2	2	2	2	2	2		0	0	0	0	0	0	0	0
9	BICF2P439040	3589856	3	3	3	3	3	3	3	3	3	3	1	3	3	3	3	3		0	0	0	0	0	2	0	0
9	BICF2P896646	3596798	1	1	1	1	1	1	1	1	1	1	3	1	1	1	1	1		0	0	0	0	0	-2	0	0
9	TIGRP2P244614_rs8946181	3616584	4	4	4	4	4	4	4	4	4	4	2	4	4	4	4	4		0	0	0	0	0	2	0	0
9	BICF2P1370930	3635596	2	2	2	2	2	2	2	2	4	2	2	2	2	2	2	2		0	0	0	0	-2	0	0	0
9	BICF2P940041	3655879	1	1	1	1	1	1	1	1	1	1	3	1	1	1	1	1		0	0	0	0	0	-2	0	0
9	BICF2P382223	3669246	2	2	2	2	2	2	2	2	2	2	2	2	2	2	2	2		0	0	0	0	0	0	0	0
9	BICF2S24312404	3679841	3	3	3	3	3	3	3	3	1	3	1	3	3	3	3	3		0	0	0	0	2	2	0	0
9	BICF2P116234	3689944	4	4	4	4	4	4	4	4	4	4	4	4	4	4	4	4		0	0	0	0	0	0	0	0
9	BICF2P141709	3697583	2	2	2	2	2	2	2	2	2	2	2	2	2	2	2	2		0	0	0	0	0	0	0	0
9	BICF2S23541884	3734962	2	2	2	2	2	2	2	2	2	2	2	2	2	2	2	2		0	0	0	0	0	0	0	0
9	BICF2S2346403	3791985	2	2	2	2	2	2	2	2	2	2	2	2	2	2	2	2		0	0	0	0	0	0	0	0
9	BICF2P368167	3839981	4	4	4	4	4	4	4	4	2	4	2	4	4	4	4	4		0	0	0	0	2	2	0	0
9	BICF2P241722	3850958	1	1	1	1	1	1	1	1	3	1	3	1	1	1	1	1		0	0	0	0	-2	-2	0	0
9	BICF2P1354324	3878812	4	4	4	4	4	4	4	4	4	4	2	4	4	4	4	4		0	0	0	0	0	2	0	0
9	BICF2P515988	3881102	3	3	3	3	3	3	3	3	3	3	1	3	3	3	3	3		0	0	0	0	0	2	0	0
9	BICF2P824003	3911002	2	2	2	2	2	2	2	2	4	2	4	2	2	2	2	2		0	0	0	0	-2	-2	0	0
9	BICF2S2369345	3925771	2	2	2	2	2	2	2	2	2	2	1	2	2	2	2	2		0	0	0	0	0	1	0	0
9	BICF2P1124396	3943521	3	3	3	3	3	3	3	3	3	3	3	3	3	3	3	3		0	0	0	0	0	0	0	0
9	BICF2P669255	3993703	1	1	1	1	1	1	1	1	1	1	1	1	1	1	1	1		0	0	0	0	0	0	0	0
9	G536f30S68	4015182	2	2	2	2	2	2	2	2	2	2	3	2	2	2	2	2		0	0	0	0	0	-1	0	0
9	BICF2P1174471	4042089	2	2	2	2	2	2	2	2	2	2	2	2	2	2	2	2		0	0	0	0	0	0	0	0
9	BICF2P157561	4068469	4	4	4	4	4	4	4	4	4	4	4	4	4	4	4	4		0	0	0	0	0	0	0	0
9	BICF2P154738	4087924	4	4	4	4	4	4	4	4	4	4	4	4	4	4	4	4		0	0	0	0	0	0	0	0
9	BICF2P729876	4105903	3	3	3	3	3	3	3	3	3	3	3	3	3	3	3	3		0	0	0	0	0	0	0	0
9	BICF2P1186188	4112820	4	4	4	4	4	4	4	4	4	4	4	4	4	4	4	4		0	0	0	0	0	0	0	0
9	BICF2P1219682	4141856	2	2	2	2	2	2	2	2	2	2	2	2	2	2	2	2		0	0	0	0	0	0	0	0
9	BICF2P710431	4168701	1	1	1	1	1	1	1	1	3	3	3	1	1	1	1	1		0	0	0	0	0	-2	0	0
9	TIGRP2P244559_rs8950703	4204925	3	3	3	3	3	3	3	3	3	3	3	3	3	3	3	3		0	0	0	0	0	0	0	0
9	BICF2P513201	4223770	3	3	3	3	3	3	3	3	3	3	1	3	3	3	3	3		0	0	0	0	0	2	0	0
9	BICF2P1221538	4232081	3	3	3	3	3	3	3	3	3	3	1	3	3	3	3	3		0	0	0	0	0	2	0	0
9	BICF2P538387	4237589	2	2	2	2	2	2	2	2	2	2	4	2	2	2	2	2		0	0	0	0	0	-2	0	0
9	BICF2P668766	4242808	4	4	4	4	4	4	4	4	4	4	3	4	4	4	4	4		0	0	0	0	0	1	0	0
9	BICF2P928888	4255616	2	2	2	2	2	2	2	2	2	2	2	2	2	2	2	2		0	0	0	0	0	0	0	0
9	BICF2P558685	4265288	2	2	2	2	2	2	2	2	4	2	4	2	2	2	2	2		0	0	0	0	-2	-2	0	0
9	BICF2P19222	4270926	3	3	3	3	3	3	3	3	1	3	1	3	3	3	3	3		0	0	0	0	2	2	0	0
9	BICF2P662701	4284958	1	1	1	1	1	1	1	1	3	1	3	1	1	1	1	1		0	0	0	0	-2	-2	0	0
9	BICF2P447753	4308118	1	1	1	1	1	1	1	1	3	1	3	1	1	1	1	1		0	0	0	0	-2	-2	0	0
9	BICF2P1348152	4320969	2	2	2	2	2	2	2	2	2	2	4	2	2	2	2	2		0	0	0	0	0	-2	0	0
9	BICF2S23138713	4333646	1	1	1	1	1	1	1	1	3	1	1	1	1	1	1	1		0	0	0	0	-2	0	0	0
9	BICF2P819101	4361989	3	3	3	3	1	3	3	3	3	3	1	3	3	3	3	3		0	0	2	0	0	2	0	0
9	BICF2P398943	4371370	4	4	4	4	4	4	4	4	4	4	4	4	4	4	4	4		0	0	0	0	0	0	0	0
9	BICF2S23257313	4389091	3	3	3	3	1	3	3	3	1	3	1	3	3	3	3	3		0	0	2	0	2	2	0	0
9	BICF2P638023	4400301	4	4	4	4	4	4	4	4	2	4	4	4	4	4	4	4		0	0	0	0	2	0	0	0
9	BICF2P465233	4415051	1	1	1	1	1	1	1	1	1	1	1	1	1	1	1	1		0	0	0	0	0	0	0	0
9	BICF2P703333	4430563	3	3	3	3	3	3	3	3	1	3	3	3	3	3	3	3		0	0	0	0	2	0	0	0
9	BICF2P1069150	4434811	1	1	1	1	3	1	1	1	1	1	3	1	1	1	1	1		0	0	-2	0	0	-2	0	0
9	BICF2P1071003	4488708	2	2	2	2	2	2	2	2	2	2	2	2	2	2	2	2		0	0	0	0	0	0	0	0
9	BICF2P817756	4529636	2	2	2	2	4	2	2	2	4	2	4	2	2	2	2	2		0	0	-2	0	-2	-2	0	0
9	BICF2S23231067	4548300	3	3	3	3	3	3	3	3	1	3	3	3	3	3	3	3		0	0	0	0	2	0	0	0
9	BICF2P991630	4559418	2	2	2	2	2	2	2	2	2	2	2	2	2	2	2	2		0	0	0	0	0	0	0	0
9	BICF2P1259319	4609790	3	3	3	3	3	3	3	3	3	3	3	3	3	3	3	3		0	0	0	0	0	0	0	0
9	BICF2P256822	4618561	3	3	3	3	3	3	3	3	3	3	3	3	3	3	3	3		0	0	0	0	0	0	0	0
9	BICF2P246010	4631973	0	0	0	0	0	0	0	0	0	0	0	0	0	0	0	0		0	0	0	0	0	0	0	0
9	BICF2P1363582	4648508	2	2	2	2	2	2	2	2	2	2	2	2	2	2	2	2		0	0	0	0	0	0	0	0
9	BICF2P351474	4658949	4	4	4	4	4	4	4	4	4	4	4	4	4	4	4	4		0	0	0	0	0	0	0	0
9	BICF2S23228452	4662295	4	4	4	4	3	4	4	4	3	4	3	4	4	4	4	4		0	0	1	0	1	1	0	0
9	BICF2P502725	4708930	2	2	2	2	2	2	2	2	2	2	2	2	2	2	2	2		0	0	0	0	0	0	0	0
9	BICF2P405024	4742902	3	3	3	3	3	3	3	3	3	3	3	3	3	3	3	3		0	0	0	0	0	0	0	0
9	BICF2P798232	4752113	2	2	2	2	2	2	2	2	2	2	2	2	2	2	2	2		0	0	0	0	0	0	0	0
9	BICF2P1248308	4763481	2	2	2	2	4	2	2	2	2	2	4	2	2	2	2	2		0	0	-2	0	0	-2	0	0
9	BICF2P1254128	4774058	3	3	3	3	3	3	3	3	3	3	3	3	3	3	3	3		0	0	0	0	0	0	0	0
9	BICF2P400944	4783091	2	2	2	2	2	2	2	2	2	2	2	2	2	2	2	2		0	0	0	0	0	0	0	0
9	BICF2P5055	4798060	1	1	1	1	1	1	1	1	1	1	1	1	1	1	1	1		0	0	0	0	0	0	0	0
9	BICF2P791305	4799784	2	2	2	2	2	2	2	2	2	2	2	2	2	2	2	2		0	0	0	0	0	0	0	0
9	BICF2P1157774	4811502	4	4	4	4	4	4	4	4	4	4	4	4	4	4	4	4		0	0	0	0	0	0	0	0
9	TIGRP2P244548_rs9155085	4829967	3	3	3	3	3	3	3	3	3	3	3	3	3	3	3	3		0	0	0	0	0	0	0	0
9	BICF2S235394	4845172	4	4	4	4	4	4	4	4	4	4	4	4	4	4	4	4		0	0	0	0	0	0	0	0
9	BICF2P92535	4851342	3	3	3	3	3	3	3	3	3	3	3	3	3	3	3	3		0	0	0	0	0	0	0	0
9	BICF2P1399341	4858963	1	1	1	1	1	1	1	1	1	1	1	1	1	1	1	1		0	0	0	0	0	0	0	0
9	BICF2P421408	4869099	3	3	3	3	3	3	3	3	3	3	3	3	3	3	3	3		0	0	0	0	0	0	0	0
9	BICF2P792643	4879448	4	4	4	4	4	4	4	4	4	4	4	4	4	4	4	4		0	0	0	0	0	0	0	0
9	BICF2S23237942	4880960	3	3	3	3	3	3	3	3	3	3	3	3	3	3	3	3		0	0	0	0	0	0	0	0
9	BICF2P185590	4892498	4	4	4	4	4	4	4	4	4	4	4	4	4	4	4	4		0	0	0	0	0	0	0	0
9	BICF2P266426	4913080	4	4	4	4	3	4	4	4	4	4	3	4	4	4	4	4		0	0	1	0	0	1	0	0
9	BICF2P811478	4923994	3	3	3	3	3	3	3	3	3	3	3	3	3	3	3	3		0	0	0	0	0	0	0	0
9	BICF2S23253303	4935304	3	3	3	3	3	3	3	3	3	3	3	3	3	3	3	3		0	0	0	0	0	0	0	0
9	BICF2S23246968	4939014	3	3	3	3	3	3	3	3	3	3	3	3	3	3	3	3		0	0	0	0	0	0	0	0
9	BICF2S23749849	4957272	3	3	3	3	3	3	3	3	3	3	3	3	3	3	3	3		0	0	0	0	0	0	0	0
9	BICF2P544809	4963469	4	4	4	4	2	4	4	4	4	4	2	4	4	4	4	4		0	0	2	0	0	2	0	0
9	BICF2P842963	4980269	3	3	1	3	1	3	3	3	3	3	1	3	3	3	3	3		0	2	2	0	0	2	0	0
9	BICF2S23123114	4992363	1	1	1	1	1	1	1	1	1	1	1	1	1	1	1	1		0	0	0	0	0	0	0	0
9	BICF2P1146417	4997764	2	2	2	2	2	2	2	2	2	2	2	2	2	2	2	2		0	0	0	0	0	0	0	0
9	BICF2S23413192	5028355	2	2	2	2	2	2	2	2	2	2	2	2	2	2	2	2		0	0	0	0	0	0	0	0
9	BICF2S23241212	5054211	3	3	1	3	1	3	3	3	1	1	1	3	3	3	3	3		0	2	2	0	0	2	0	0
9	BICF2P921631	5119569	4	4	4	4	4	4	4	4	4	4	4	4	4	4	4	4		0	0	0	0	0	0	0	0
9	BICF2S23541863	5135523	2	2	2	2	2	2	2	2	2	2	2	2	2	2	2	2		0	0	0	0	0	0	0	0
9	BICF2P392700	5172214	4	4	2	4	2	4	4	4	2	4	2	4	4	4	4	4		0	2	2	0	2	2	0	0
9	BICF2S23414459	5181864	3	3	1	3	1	3	3	3	1	1	1	3	3	3	3	3		0	2	2	0	0	2	0	0
9	BICF2S23113017	5190984	2	2	2	2	2	2	2	2	2	2	2	2	2	2	2	2		0	0	0	0	0	0	0	0
9	BICF2P321941	5205396	4	4	2	4	2	4	4	4	2	4	2	4	4	4	4	4		0	2	2	0	2	2	0	0
9	BICF2P731229	5221211	1	1	2	1	2	1	1	1	2	1	2	1	1	1	1	1		0	-1	-1	0	-1	-1	0	0
9	BICF2P575283	5229821	2	2	2	2	2	2	2	2	4	2	2	2	2	2	2	2		0	0	0	0	-2	0	0	0
9	BICF2P1183309	5240555	3	3	3	3	3	3	3	3	1	3	3	3	3	3	3	3		0	0	0	0	2	0	0	0
9	BICF2P245252	5265510	4	4	4	4	4	4	4	4	4	4	4	4	4	4	4	4		0	0	0	0	0	0	0	0
9	BICF2S23316992	5292213	4	4	2	4	2	4	4	4	4	4	2	4	4	4	4	4		0	2	2	0	0	2	0	0
9	BICF2S23537746	5299124	1	1	1	1	1	1	1	1	3	1	1	1	1	1	1	1		0	0	0	0	-2	0	0	0
9	BICF2P276094	5311919	2	2	2	2	2	2	2	2	2	2	2	2	2	2	2	2		0	0	0	0	0	0	0	0
9	BICF2P856386	5368883	1	1	3	1	3	1	1	1	1	1	3	1	1	1	1	1		0	-2	-2	0	0	-2	0	0
9	BICF2P1115290	5390387	4	4	1	4	1	4	4	4	4	4	1	4	4	4	4	4		0	3	3	0	0	3	0	0
9	BICF2P813271	5403243	3	3	4	3	4	3	3	3	4	3	4	3	3	3	3	3		0	-1	-1	0	-1	-1	0	0
9	BICF2P375591	5428933	1	1	1	1	1	1	1	1	1	1	1	1	1	1	1	1		0	0	0	0	0	0	0	0
9	BICF2P979767	5438127	1	1	1	1	1	1	1	1	1	1	1	1	1	1	1	1		0	0	0	0	0	0	0	0
9	BICF2P1316318	5458634	4	4	2	4	2	4	4	4	4	4	2	4	4	4	4	4		0	2	2	0	0	2	0	0
9	BICF2P45969	5470918	3	3	3	3	3	3	3	3	3	3	3	3	3	3	3	3		0	0	0	0	0	0	0	0
9	TIGRP2P244501_rs8911449	5479218	2	2	2	2	2	2	2	2	4	2	2	2	2	2	2	2		0	0	0	0	-2	0	0	0
9	TIGRP2P244495_rs9188088	5499778	4	4	2	4	2	4	4	4	2	4	2	4	4	4	4	4		0	2	2	0	2	2	0	0
9	BICF2P1349021	5505261	1	1	3	1	3	1	1	1	3	1	3	1	1	1	1	1		0	-2	-2	0	-2	-2	0	0
9	BICF2P521103	5520377	3	3	3	3	3	3	3	3	3	3	3	3	3	3	3	3		0	0	0	0	0	0	0	0
9	BICF2S2324840	5521942	4	4	4	4	4	4	4	4	4	4	4	4	4	4	4	4		0	0	0	0	0	0	0	0
9	BICF2P28358	5542170	2	2	2	2	2	2	2	2	2	2	2	2	2	2	2	2		0	0	0	0	0	0	0	0
9	BICF2P1337346	5551788	2	2	4	2	4	2	2	2	2	2	4	2	2	2	2	2		0	-2	-2	0	0	-2	0	0
9	BICF2P1361804	5563573	1	1	3	1	3	1	1	1	1	1	3	1	1	1	1	1		0	-2	-2	0	0	-2	0	0
9	BICF2P1160370	5572066	1	1	1	1	1	1	1	1	1	1	1	1	1	1	1	1		0	0	0	0	0	0	0	0
9	BICF2P636332	5592504	2	2	2	2	2	2	2	2	4	4	2	2	2	2	2	2		0	0	0	0	0	0	0	0
9	BICF2P926324	5634395	2	2	2	2	2	2	2	2	2	2	2	2	2	2	2	2		0	0	0	0	0	0	0	0
9	TIGRP2P244432_rs8600181	5642323	3	3	1	3	1	3	3	3	1	3	1	3	3	3	3	3		0	2	2	0	2	2	0	0
9	BICF2S2335305	5693148	2	2	1	2	1	2	2	2	1	2	1	2	2	2	2	2		0	1	1	0	1	1	0	0
9	BICF2G630514210	5711800	4	4	4	4	4	4	4	4	4	4	4	4	4	4	4	4		0	0	0	0	0	0	0	0
9	BICF2S23748085	5718849	2	2	4	2	4	2	2	2	2	2	4	2	2	2	2	2		0	-2	-2	0	0	-2	0	0
9	BICF2P929776	5732371	4	4	2	4	2	4	4	4	2	2	2	4	4	4	4	4		0	2	2	0	0	2	0	0
9	BICF2S23633834	5751332	2	2	4	2	4	2	2	2	4	4	4	2	2	2	2	2		0	-2	-2	0	0	-2	0	0
9	BICF2S23548695	5752716	1	1	2	1	2	1	1	1	2	1	2	1	1	1	1	1		0	-1	-1	0	-1	-1	0	0
9	TIGRP2P244384_rs8620813	5768374	4	4	4	4	4	4	4	4	4	4	4	4	4	4	4	4		0	0	0	0	0	0	0	0
9	BICF2P1173052	5776196	1	1	1	1	1	1	1	1	1	1	1	1	1	1	1	1		0	0	0	0	0	0	0	0
9	TIGRP2P244374_rs8830379	5789991	1	1	2	1	2	1	1	1	1	1	2	1	1	1	1	1		0	-1	-1	0	0	-1	0	0
9	BICF2S23028001	5790316	3	3	3	3	3	3	3	3	3	3	3	3	3	3	3	3		0	0	0	0	0	0	0	0
9	BICF2S2372734	5805063	3	3	3	3	3	3	3	3	3	3	3	3	3	3	3	3		0	0	0	0	0	0	0	0
9	BICF2P611733	5822572	4	4	2	4	2	4	4	4	4	4	2	4	4	4	4	4		0	2	2	0	0	2	0	0
9	BICF2P218127	5861525	4	4	2	4	2	4	4	4	2	4	2	4	4	4	4	4		0	2	2	0	2	2	0	0
9	BICF2P715898	5882760	2	2	2	2	2	2	2	2	4	4	2	2	2	2	2	2		0	0	0	0	0	0	0	0
9	TIGRP2P244225_rs9071880	5892053	1	1	3	1	3	1	1	1	3	3	3	1	1	1	1	1		0	-2	-2	0	0	-2	0	0
9	BICF2P1354705	5917856	1	1	3	1	3	1	1	1	3	1	3	1	1	1	1	1		0	-2	-2	0	-2	-2	0	0
9	BICF2P352724	5922063	1	1	3	1	3	1	1	1	3	3	3	1	1	1	1	1		0	-2	-2	0	0	-2	0	0
9	BICF2S22946443	5929490	4	4	4	4	4	4	4	4	2	4	4	4	4	4	4	4		0	0	0	0	2	0	0	0
9	BICF2P437730	5942425	4	4	4	4	4	4	4	4	2	4	4	4	4	4	4	4		0	0	0	0	2	0	0	0
9	BICF2P1235993	5955022	3	3	3	3	3	3	3	3	1	1	3	3	3	3	3	3		0	0	0	0	0	0	0	0
9	BICF2S2347189	5959759	1	1	1	1	1	1	1	1	3	1	1	1	1	1	1	1		0	0	0	0	-2	0	0	0
9	BICF2P1055455	5976596	4	4	3	4	3	4	4	4	3	4	3	4	4	4	4	4		0	1	1	0	1	1	0	0
9	BICF2P728609	6004223	1	1	1	1	1	1	1	1	3	3	1	1	1	1	1	1		0	0	0	0	0	0	0	0
9	BICF2P1032377	6012053	1	1	1	1	1	1	1	1	1	1	1	1	1	1	1	1		0	0	0	0	0	0	0	0
9	BICF2S23419353	6018821	1	1	1	1	1	1	1	1	3	3	1	1	1	1	1	1		0	0	0	0	0	0	0	0
9	BICF2P13314	6038239	1	1	1	1	1	1	1	1	3	1	1	1	1	1	1	1		0	0	0	0	-2	0	0	0
9	BICF2P891181	6052500	3	3	3	3	3	3	3	3	3	3	3	3	3	3	3	3		0	0	0	0	0	0	0	0
9	BICF2P626187	6062931	3	3	1	3	1	3	3	3	3	3	3	3	3	3	3	3		0	2	2	0	0	0	0	0
9	TIGRP2P244173_rs8752743	6076140	3	3	3	3	3	3	3	3	3	3	3	3	3	3	3	3		0	0	0	0	0	0	0	0
9	TIGRP2P244160_rs8529979	6087598	3	3	3	3	3	3	3	3	1	3	3	3	3	3	3	3		0	0	0	0	2	0	0	0
9	BICF2P777844	6098230	1	1	1	1	1	1	1	1	1	1	1	1	1	1	1	1		0	0	0	0	0	0	0	0
9	BICF2P962490	6109481	4	4	2	4	2	4	4	4	2	4	2	4	4	4	4	4		0	2	2	0	2	2	0	0
9	BICF2S23643546	6124259	3	3	3	3	3	3	3	3	3	3	3	3	3	3	3	3		0	0	0	0	0	0	0	0
9	BICF2S23243300	6134866	3	3	3	3	3	3	3	3	3	3	1	3	3	3	3	3		0	0	0	0	0	2	0	0
9	BICF2P782	6147390	2	2	2	2	2	2	2	2	2	2	1	2	2	2	2	2		0	0	0	0	0	1	0	0
9	BICF2S22933128	6158899	3	3	3	3	3	3	3	3	1	3	3	3	3	3	3	3		0	0	0	0	2	0	0	0
9	BICF2P320395	6178970	3	3	3	3	3	3	3	3	3	3	3	3	3	3	3	3		0	0	0	0	0	0	0	0
9	BICF2S23221624	6197563	1	1	1	1	1	1	1	1	1	1	1	1	1	1	1	1		0	0	0	0	0	0	0	0
9	BICF2P397747	6208289	1	1	1	1	1	1	1	1	3	1	1	1	1	1	1	1		0	0	0	0	-2	0	0	0
9	BICF2S23621627	6228121	3	3	3	3	3	3	3	3	3	3	3	3	3	3	3	3		0	0	0	0	0	0	0	0
9	BICF2P964746	6247719	2	2	2	2	2	2	2	2	2	2	2	2	2	2	2	2		0	0	0	0	0	0	0	0
9	BICF2P99329	6259120	1	1	3	1	3	1	1	1	3	3	3	1	1	1	1	1		0	-2	-2	0	0	-2	0	0
9	BICF2S23045885	6274964	4	4	4	4	4	4	4	4	4	4	3	4	4	4	4	4		0	0	0	0	0	1	0	0
9	BICF2S23146883	6288482	1	1	1	1	1	1	1	1	1	1	1	1	1	1	1	1		0	0	0	0	0	0	0	0
9	TIGRP2P244114_rs8944033	6310256	3	3	4	3	4	3	3	3	4	3	3	3	3	3	3	3		0	-1	-1	0	-1	0	0	0
9	BICF2P656088	6322593	3	3	1	3	1	3	3	3	1	3	3	3	3	3	3	3		0	2	2	0	2	0	0	0
9	BICF2P455637	6336396	4	4	2	4	2	4	4	4	4	4	4	4	4	4	4	4		0	2	2	0	0	0	0	0
9	BICF2S2357941	6339586	1	1	3	1	3	1	1	1	1	1	1	1	1	1	1	1		0	-2	-2	0	0	0	0	0
9	TIGRP2P244100_rs8584979	6353871	2	2	4	2	4	2	2	2	2	2	4	2	2	2	2	2		0	-2	-2	0	0	-2	0	0
9	BICF2P610379	6363618	4	4	2	4	2	4	4	4	2	4	2	4	4	4	4	4		0	2	2	0	2	2	0	0
9	TIGRP2P244070_rs9203066	6373611	2	2	2	2	2	2	2	2	2	2	2	2	2	2	2	2		0	0	0	0	0	0	0	0
9	BICF2P626535	6396898	2	2	2	2	2	2	2	2	2	2	2	2	2	2	2	2		0	0	0	0	0	0	0	0
9	TIGRP2P244045_rs8626775	6407984	3	3	3	3	3	3	3	3	3	3	3	3	3	3	3	3		0	0	0	0	0	0	0	0
9	BICF2P203661	6421507	1	1	1	1	1	1	1	1	1	1	1	1	1	1	1	1		0	0	0	0	0	0	0	0
9	BICF2P741904	6430002	3	3	3	3	3	3	3	3	1	1	3	3	3	3	3	3		0	0	0	0	0	0	0	0
9	BICF2P689752	6434763	2	2	2	2	2	2	2	2	2	2	4	2	2	2	2	2		0	0	0	0	0	-2	0	0
9	BICF2S23516497	6445724	2	2	4	2	4	2	2	2	2	2	2	2	2	2	2	2		0	-2	-2	0	0	0	0	0
9	BICF2P727235	6454125	4	4	2	4	2	4	4	4	2	2	2	4	4	4	4	4		0	2	2	0	0	2	0	0
9	BICF2P165382	6464961	3	3	1	3	1	3	3	3	1	3	3	3	3	3	3	3		0	2	2	0	2	0	0	0
9	BICF2P280964	6468132	2	2	2	2	2	2	2	2	1	2	2	2	2	2	2	2		0	0	0	0	1	0	0	0
9	BICF2S22955626	6479609	2	2	2	2	2	2	2	2	2	2	1	2	2	2	2	2		0	0	0	0	0	1	0	0
9	BICF2S2319702	6490192	3	3	3	3	3	3	3	3	3	3	3	3	3	3	3	3		0	0	0	0	0	0	0	0
9	BICF2P1250900	6511928	2	2	2	2	2	2	2	2	2	2	2	2	2	2	2	2		0	0	0	0	0	0	0	0
9	BICF2P24946	6529298	3	3	1	3	1	3	3	3	1	3	1	3	3	3	3	3		0	2	2	0	2	2	0	0
9	BICF2P1090424	6540261	2	2	1	2	1	2	2	2	1	2	1	2	2	2	2	2		0	1	1	0	1	1	0	0
9	TIGRP2P243987_rs8707593	6547273	4	4	4	4	4	4	4	4	4	4	4	4	4	4	4	4		0	0	0	0	0	0	0	0
9	BICF2S23547735	6550925	4	4	4	4	4	4	4	4	4	4	4	4	4	4	4	4		0	0	0	0	0	0	0	0
9	BICF2S23245057	6557587	3	3	3	3	3	3	3	3	3	3	3	3	3	3	3	3		0	0	0	0	0	0	0	0
9	BICF2P423920	6570883	4	4	2	4	2	4	4	4	2	4	2	4	4	4	4	4		0	2	2	0	2	2	0	0
9	BICF2P979406	6591266	2	2	4	2	4	2	2	2	4	2	4	2	2	2	2	2		0	-2	-2	0	-2	-2	0	0
9	BICF2P962122	6636447	2	2	4	2	4	2	2	2	4	2	4	2	2	2	2	2		0	-2	-2	0	-2	-2	0	0
9	BICF2P668086	6642411	3	3	1	3	1	3	3	3	3	3	3	3	3	3	3	3		0	2	2	0	0	0	0	0
9	BICF2P323560	6651973	3	3	3	3	3	3	3	3	3	3	3	3	3	3	3	3		0	0	0	0	0	0	0	0
9	BICF2P1048929	6666402	3	3	1	3	1	3	3	3	1	3	1	3	3	3	3	3		0	2	2	0	2	2	0	0
9	TIGRP2P243943_rs8984949	6674873	1	1	3	1	3	1	1	1	3	3	3	1	1	1	1	1		0	-2	-2	0	0	-2	0	0
9	BICF2P1386634	6684409	3	3	3	3	3	3	3	3	3	3	3	3	3	3	3	3		0	0	0	0	0	0	0	0
9	BICF2P731720	6699343	3	3	3	3	3	3	3	3	3	3	3	3	3	3	3	3		0	0	0	0	0	0	0	0
9	BICF2P818748	6708149	4	4	2	4	2	4	4	4	4	4	2	4	4	4	4	4		0	2	2	0	0	2	0	0
9	BICF2P37950	6722368	3	3	3	3	3	3	3	3	1	1	3	3	3	3	3	3		0	0	0	0	0	0	0	0
9	TIGRP2P243919_rs8829102	6741069	2	2	4	2	4	2	2	2	4	4	2	2	2	2	2	2		0	-2	-2	0	0	0	0	0
9	BICF2P635650	6747404	3	3	1	3	1	3	3	3	1	1	3	3	3	3	3	3		0	2	2	0	0	0	0	0
9	BICF2S2371174	6768739	2	2	2	2	2	2	2	2	2	2	2	2	2	2	2	2		0	0	0	0	0	0	0	0
9	BICF2P279223	6781227	2	2	2	2	2	2	2	2	2	2	2	2	2	2	2	2		0	0	0	0	0	0	0	0
9	TIGRP2P243901_rs8638165	6794255	4	4	2	4	2	4	4	4	4	4	4	4	4	4	4	4		0	2	2	0	0	0	0	0
9	TIGRP2P243888_rs8839038	6808659	2	2	2	2	2	2	2	2	2	2	2	2	2	2	2	2		0	0	0	0	0	0	0	0
9	TIGRP2P243877_rs8690482	6814754	2	2	2	2	2	2	2	2	2	2	2	2	2	2	2	2		0	0	0	0	0	0	0	0
9	BICF2P685191	6822320	3	3	3	3	3	3	3	3	3	3	3	3	3	3	3	3		0	0	0	0	0	0	0	0
9	TIGRP2P243856_rs9245242	6849484	3	3	1	3	1	3	3	3	1	1	1	3	3	3	3	3		0	2	2	0	0	2	0	0
9	BICF2S23414555	6865545	1	1	1	1	1	1	1	1	1	1	1	1	1	1	1	1		0	0	0	0	0	0	0	0
9	BICF2P456875	6874718	1	1	3	1	3	1	1	1	3	1	1	1	1	1	1	1		0	-2	-2	0	-2	0	0	0
9	TIGRP2P243843_rs8964028	6885590	3	3	1	3	1	3	3	3	1	3	1	3	3	3	3	3		0	2	2	0	2	2	0	0
9	BICF2P64870	6897005	2	2	2	2	2	2	2	2	2	2	2	2	2	2	2	2		0	0	0	0	0	0	0	0
9	BICF2P887528	6925071	3	3	3	3	3	3	3	3	3	3	3	3	3	3	3	3		0	0	0	0	0	0	0	0
9	BICF2P536304	6928189	3	3	1	3	1	3	3	3	1	1	3	3	3	3	3	3		0	2	2	0	0	0	0	0
9	BICF2P1038107	6945366	3	3	3	3	3	3	3	3	3	3	3	3	3	3	3	3		0	0	0	0	0	0	0	0
9	BICF2P701301	6950860	2	2	2	2	2	2	2	2	2	2	2	2	2	2	2	2		0	0	0	0	0	0	0	0
9	BICF2S2327894	6966343	2	2	2	2	2	2	2	2	2	2	2	2	2	2	2	2		0	0	0	0	0	0	0	0
9	BICF2P221975	6972651	4	4	4	4	4	4	4	4	4	4	4	4	4	4	4	4		0	0	0	0	0	0	0	0
9	BICF2P855850	7000109	3	3	3	3	3	3	3	3	1	3	3	3	3	3	3	3		0	0	0	0	2	0	0	0
9	BICF2P349863	7008613	3	3	3	3	3	3	3	3	2	3	3	3	3	3	3	3		0	0	0	0	1	0	0	0
9	BICF2P966011	7019389	3	3	3	3	3	3	3	3	3	3	3	3	3	3	3	3		0	0	0	0	0	0	0	0
9	BICF2P1239566	7028862	3	3	3	3	3	3	3	3	3	3	3	3	3	3	3	3		0	0	0	0	0	0	0	0
9	BICF2P1392893	7033637	2	2	2	2	2	2	2	2	4	2	2	2	2	2	2	2		0	0	0	0	-2	0	0	0
9	BICF2S23712029	7046218	4	4	4	4	4	4	4	4	2	4	4	4	4	4	4	4		0	0	0	0	2	0	0	0
9	BICF2P436503	7051687	2	2	2	2	2	2	2	2	3	2	2	2	2	2	2	2		0	0	0	0	-1	0	0	0
9	BICF2S23741121	7070167	4	4	4	4	4	4	4	4	4	4	4	4	4	4	4	4		0	0	0	0	0	0	0	0
9	TIGRP2P243791_rs8982854	7080307	2	2	2	2	2	2	2	2	2	2	2	2	2	2	2	2		0	0	0	0	0	0	0	0
9	BICF2P750687	7091920	4	4	2	4	2	4	4	4	4	4	4	4	4	4	4	4		0	2	2	0	0	0	0	0
9	BICF2P381480	7096566	2	2	4	2	4	2	2	2	2	2	2	2	2	2	2	2		0	-2	-2	0	0	0	0	0
9	BICF2S23242393	7108957	2	2	4	2	4	2	2	2	2	2	2	2	2	2	2	2		0	-2	-2	0	0	0	0	0
9	BICF2P970233	7139826	2	2	2	2	2	2	2	2	2	2	2	2	2	2	2	2		0	0	0	0	0	0	0	0
9	BICF2S23052466	7145039	2	2	2	2	2	2	2	2	2	2	2	2	2	2	2	2		0	0	0	0	0	0	0	0
9	BICF2S23730374	7169375	1	1	1	1	1	1	1	1	3	1	3	1	1	1	3	1		0	0	0	0	-2	-2	0	-2
9	BICF2S23719057	7181649	4	4	4	4	4	4	4	4	4	4	4	4	4	4	4	4		0	0	0	0	0	0	0	0
9	BICF2P925276	7192159	1	1	1	1	1	1	1	1	3	1	3	1	1	1	3	1		0	0	0	0	-2	-2	0	-2
9	BICF2P879094	7201415	4	4	4	4	4	4	4	4	2	4	2	4	4	4	2	4		0	0	0	0	2	2	0	2
9	BICF2S23732437	7216886	1	1	2	1	2	1	1	1	2	1	1	1	1	1	1	1		0	-1	-1	0	-1	0	0	0
9	BICF2P149841	7223085	2	2	4	2	4	2	2	2	4	2	2	2	2	2	2	2		0	-2	-2	0	-2	0	0	0
9	BICF2S2399369	7238108	4	4	2	4	2	4	4	4	2	4	4	4	4	4	4	4		0	2	2	0	2	0	0	0
9	BICF2S22910017	7256278	1	1	1	1	1	1	1	1	3	1	3	1	1	1	3	1		0	0	0	0	-2	-2	0	-2
9	BICF2P711993	7265842	2	2	2	2	2	2	2	2	2	2	2	2	2	2	2	2		0	0	0	0	0	0	0	0
9	BICF2P277127	7269519	4	4	4	4	4	4	4	4	4	4	4	4	4	4	4	4		0	0	0	0	0	0	0	0
9	BICF2P1505102	7380847	0	0	0	0	0	0	0	0	0	0	0	0	0	0	0	0		0	0	0	0	0	0	0	0
9	BICF2P1012878	7405552	3	3	3	3	3	3	3	3	3	3	3	3	3	3	3	3		0	0	0	0	0	0	0	0
9	BICF2P1160161	7416259	3	3	3	3	3	3	3	3	4	3	4	3	3	3	4	3		0	0	0	0	-1	-1	0	-1
9	BICF2S23134559	7418319	2	2	2	2	2	2	2	2	4	2	2	2	2	2	2	2		0	0	0	0	-2	0	0	0
9	BICF2S23349590	7440459	4	4	4	4	4	4	4	4	2	4	4	4	4	4	4	4		0	0	0	0	2	0	0	0
9	BICF2S23153415	7457811	3	3	1	3	1	3	3	3	1	1	3	3	3	3	3	3		0	2	2	0	0	0	0	0
9	BICF2S23215671	7474033	2	2	2	2	2	2	2	2	4	2	4	2	2	2	4	2		0	0	0	0	-2	-2	0	-2
9	TIGRP2P243747_rs8708523	7475707	3	3	3	3	3	3	3	3	3	3	3	3	3	3	3	3		0	0	0	0	0	0	0	0
9	BICF2P1297148	7489187	1	1	1	1	1	1	1	1	1	1	1	1	1	1	1	1		0	0	0	0	0	0	0	0
9	BICF2G63024379	7624195	0	0	0	0	0	0	0	0	0	0	0	0	0	0	0	0		0	0	0	0	0	0	0	0
9	BICF2S23156682	7676773	0	0	0	0	0	0	0	0	0	0	0	0	0	0	0	0		0	0	0	0	0	0	0	0
9	BICF2P772589	7945263	1	1	3	1	3	1	1	1	1	1	3	1	1	1	3	1		0	-2	-2	0	0	-2	0	-2
9	BICF2S22923671	7946174	2	2	2	2	2	2	2	2	2	2	2	2	2	2	2	2		0	0	0	0	0	0	0	0
9	BICF2P653614	7964298	4	4	4	4	4	4	4	4	4	4	2	4	4	4	2	4		0	0	0	0	0	2	0	2
9	BICF2P485955	7971506	1	1	1	1	1	1	1	1	3	1	1	1	1	1	1	1		0	0	0	0	-2	0	0	0
9	BICF2P180721	7986866	4	4	2	4	2	4	4	4	4	4	4	4	4	4	4	4		0	2	2	0	0	0	0	0
9	BICF2P546600	7989491	4	4	4	4	4	4	4	4	2	4	4	4	4	4	4	4		0	0	0	0	2	0	0	0
9	BICF2S23126858	8002088	3	3	3	3	3	3	3	3	3	3	1	3	3	3	1	3		0	0	0	0	0	2	0	2
9	BICF2S23149682	8008671	4	4	4	4	4	4	4	4	2	4	2	4	4	4	2	4		0	0	0	0	2	2	0	2
9	BICF2P327202	8014264	3	3	3	3	3	3	3	3	3	3	3	3	3	3	3	3		0	0	0	0	0	0	0	0
9	BICF2P1007553	8022558	2	2	2	2	2	2	2	2	2	2	2	2	2	2	2	2		0	0	0	0	0	0	0	0
9	BICF2P115345	8032434	2	2	2	2	2	2	2	2	2	2	2	2	2	2	2	2		0	0	0	0	0	0	0	0
9	BICF2P1203749	8053786	2	2	2	2	2	2	2	2	2	2	2	2	2	2	2	2		0	0	0	0	0	0	0	0
9	BICF2P140556	8064635	1	1	1	1	1	1	1	1	1	1	1	1	1	1	1	1		0	0	0	0	0	0	0	0
9	BICF2P778472	8090106	1	1	1	1	1	1	1	1	1	1	1	1	1	1	1	1		0	0	0	0	0	0	0	0
9	BICF2P1042076	8105882	3	3	3	3	3	3	3	3	3	3	3	3	3	3	3	3		0	0	0	0	0	0	0	0
9	BICF2P857354	8112410	1	1	1	1	1	1	1	1	3	3	1	1	1	1	1	1		0	0	0	0	0	0	0	0
9	BICF2P250243	8126529	4	4	4	4	4	4	4	4	2	4	4	4	4	4	4	4		0	0	0	0	2	0	0	0
9	BICF2P253618	8130004	3	3	1	3	1	3	3	3	3	3	3	3	3	3	3	3		0	2	2	0	0	0	0	0
9	TIGRP2P243118_rs9185033	8145441	4	4	4	4	4	4	4	4	4	4	4	4	4	4	4	4		0	0	0	0	0	0	0	0
9	BICF2P616838	8160333	3	3	1	3	1	3	3	3	3	3	3	3	3	3	3	3		0	2	2	0	0	0	0	0
9	BICF2P440293	8172244	1	1	1	1	1	1	1	1	3	3	1	1	1	1	1	1		0	0	0	0	0	0	0	0
9	BICF2S23763343	8177997	3	3	3	3	3	3	3	3	3	3	3	3	3	3	3	3		0	0	0	0	0	0	0	0
9	BICF2P444733	8194781	4	4	4	4	4	4	4	4	3	3	4	4	4	4	4	4		0	0	0	0	0	0	0	0
9	BICF2P339122	8199460	2	2	4	2	4	2	2	2	4	4	2	2	2	2	2	2		0	-2	-2	0	0	0	0	0
9	BICF2P1049068	8208761	2	2	4	2	4	2	2	2	4	2	2	2	2	2	2	2		0	-2	-2	0	-2	0	0	0
9	BICF2P1342856	8227194	3	3	3	3	3	3	3	3	1	1	3	3	3	3	3	3		0	0	0	0	0	0	0	0
9	TIGRP2P243136_rs9121564	8241437	3	3	3	3	3	3	3	3	3	3	3	3	3	3	3	3		0	0	0	0	0	0	0	0
9	BICF2P1145008	8255519	2	2	2	2	2	2	2	2	2	2	2	2	2	2	2	2		0	0	0	0	0	0	0	0
9	BICF2P1354703	8269659	3	3	1	3	1	3	3	3	1	3	3	3	3	3	3	3		0	2	2	0	2	0	0	0
9	BICF2P953607	8280681	3	3	3	3	3	3	3	3	1	3	3	3	3	3	3	3		0	0	0	0	2	0	0	0
9	BICF2P10798	8293639	4	4	4	4	4	4	4	4	4	4	2	4	4	4	2	4		0	0	0	0	0	2	0	2
9	TIGRP2P243147_rs9245286	8303536	1	1	1	1	1	1	1	1	1	1	3	1	1	1	3	1		0	0	0	0	0	-2	0	-2
9	BICF2P512882	8332142	1	1	3	1	3	1	1	1	1	1	1	1	1	1	1	1		0	-2	-2	0	0	0	0	0
9	BICF2P606189	8341657	3	3	1	3	1	3	3	3	3	3	3	3	3	3	3	3		0	2	2	0	0	0	0	0
9	BICF2S23538808	8349509	3	3	3	3	3	3	3	3	3	3	3	3	3	3	3	3		0	0	0	0	0	0	0	0
9	TIGRP2P243174_rs8966116	8361101	3	3	1	3	1	3	3	3	3	3	1	3	3	3	1	3		0	2	2	0	0	2	0	2
9	BICF2P808374	8376508	3	3	3	3	3	3	3	3	3	3	3	3	3	3	3	3		0	0	0	0	0	0	0	0
9	BICF2P804025	8387178	2	2	2	2	2	2	2	2	2	2	2	2	2	2	2	2		0	0	0	0	0	0	0	0
9	BICF2P51571	8401306	4	4	4	4	4	4	4	4	2	4	2	4	4	4	2	4		0	0	0	0	2	2	0	2
9	BICF2P1337350	8406667	2	2	1	2	1	2	2	2	1	1	2	2	2	2	2	2		0	1	1	0	0	0	0	0
9	BICF2P292699	8425389	2	2	4	2	4	2	2	2	2	2	2	2	2	2	2	2		0	-2	-2	0	0	0	0	0
9	BICF2P263280	8428701	3	3	3	3	3	3	3	3	3	3	3	3	3	3	3	3		0	0	0	0	0	0	0	0
9	BICF2P1380950	8443991	1	1	1	1	1	1	1	1	1	1	1	1	1	1	1	1		0	0	0	0	0	0	0	0
9	BICF2S23511312	8460580	2	2	2	2	2	2	2	2	2	2	4	2	2	2	4	2		0	0	0	0	0	-2	0	-2
9	BICF2S23713967	8462589	2	2	2	2	2	2	2	2	2	2	4	2	2	2	4	2		0	0	0	0	0	-2	0	-2
9	BICF2P1228574	8472664	3	3	3	3	3	3	3	3	3	3	3	3	3	3	3	3		0	0	0	0	0	0	0	0
9	BICF2S23328283	8485851	1	1	1	1	1	1	1	1	4	1	1	1	1	1	1	1		0	0	0	0	-3	0	0	0
9	BICF2P863951	8501046	2	2	2	2	2	2	2	2	2	2	2	2	2	2	2	2		0	0	0	0	0	0	0	0
9	BICF2P220406	8534780	2	2	4	2	4	2	2	2	4	2	2	2	2	2	2	2		0	-2	-2	0	-2	0	0	0
9	TIGRP2P243249_rs9007698	8541290	3	3	3	3	3	3	3	3	3	3	3	3	3	3	3	3		0	0	0	0	0	0	0	0
9	BICF2G63024982	8596816	4	4	3	4	3	4	4	4	3	3	3	4	4	4	3	4		0	1	1	0	0	1	0	1
9	BICF2G63025028	8611391	0	0	0	0	0	0	0	0	0	0	0	0	0	0	0	0		0	0	0	0	0	0	0	0
9	BICF2G63025061	8622064	3	3	3	3	3	3	3	3	3	3	3	3	3	3	3	3		0	0	0	0	0	0	0	0
9	BICF2G63025116	8634093	0	0	0	0	0	0	0	0	0	0	0	0	0	0	0	0		0	0	0	0	0	0	0	0
9	BICF2S23119817	8727990	0	0	0	0	0	0	0	0	0	0	0	0	0	0	0	0		0	0	0	0	0	0	0	0
9	BICF2G630828624	9003519	4	4	4	4	1	4	1	4	4	4	4	4	4	4	4	4		0	0	3	3	0	0	0	0
9	BICF2G630828606	9026363	2	2	2	2	4	2	4	2	2	2	2	2	2	2	2	2		0	0	-2	-2	0	0	0	0
9	BICF2G630828600	9035845	2	2	2	2	4	2	4	2	2	2	2	2	2	2	2	2		0	0	-2	-2	0	0	0	0
9	BICF2G630828582	9080826	4	4	4	4	2	4	2	4	4	4	4	4	4	4	4	4		0	0	2	2	0	0	0	0
9	BICF2P1356457	9094755	3	3	3	3	3	3	3	3	3	3	3	3	3	3	3	3		0	0	0	0	0	0	0	0
9	BICF2P728553	9112115	1	1	1	1	1	1	1	1	1	1	1	1	1	1	1	1		0	0	0	0	0	0	0	0
9	BICF2P96143	9127283	4	4	4	4	4	4	4	4	4	4	4	4	4	4	4	4		0	0	0	0	0	0	0	0
9	TIGRP2P123259_rs8861485	9156931	1	1	1	1	1	1	1	1	1	1	1	1	1	1	1	1		0	0	0	0	0	0	0	0
9	BICF2S23512001	9158392	4	4	4	4	4	4	4	4	4	4	4	4	4	4	4	4		0	0	0	0	0	0	0	0
9	BICF2G630828573	9181600	2	2	2	2	3	2	3	2	2	2	2	2	2	2	2	2		0	0	-1	-1	0	0	0	0
9	BICF2G630828572	9198512	3	3	3	3	3	3	3	3	3	3	3	3	3	3	3	3		0	0	0	0	0	0	0	0
9	BICF2S23231950	9207334	3	3	3	3	3	3	3	3	3	3	3	3	3	3	3	3		0	0	0	0	0	0	0	0
9	BICF2G630828570	9215670	3	3	3	3	4	3	4	3	3	3	3	3	3	3	3	3		0	0	-1	-1	0	0	0	0
9	BICF2G630828563	9230528	3	3	3	3	1	3	1	3	3	3	3	3	3	3	3	3		0	0	2	2	0	0	0	0
9	BICF2G630828560	9242637	2	2	2	2	2	2	2	2	2	2	2	2	2	2	2	2		0	0	0	0	0	0	0	0
9	BICF2S23514060	9255369	2	2	2	2	2	2	2	2	2	2	2	2	2	2	2	2		0	0	0	0	0	0	0	0
9	BICF2G630828559	9264754	2	2	2	2	4	2	4	2	2	2	2	2	2	2	2	2		0	0	-2	-2	0	0	0	0
9	BICF2P245050	9277236	4	4	4	4	4	4	4	4	4	4	4	4	4	4	4	4		0	0	0	0	0	0	0	0
9	BICF2G630828557	9284717	1	1	1	1	3	1	3	1	1	1	1	1	1	1	1	1		0	0	-2	-2	0	0	0	0
9	BICF2G630828545	9309594	1	1	1	1	1	1	3	1	1	1	1	1	1	1	1	1		0	0	0	-2	0	0	0	0
9	BICF2P578469	9325070	1	1	1	1	1	1	1	1	1	1	1	1	1	1	1	1		0	0	0	0	0	0	0	0
9	TIGRP2P123251_rs9238067	9336357	3	3	3	3	3	3	3	3	3	3	3	3	3	3	3	3		0	0	0	0	0	0	0	0
9	BICF2G630828525	9370441	1	1	1	1	1	1	2	1	1	1	1	1	1	1	1	1		0	0	0	-1	0	0	0	0
9	BICF2P354191	9404578	1	1	1	1	1	1	1	1	1	1	1	1	1	1	1	1		0	0	0	0	0	0	0	0
9	TIGRP2P123245_rs8651764	9411131	3	3	3	3	3	3	3	3	3	3	3	3	3	3	3	3		0	0	0	0	0	0	0	0
9	BICF2P669538	9436541	2	2	2	2	2	2	2	2	2	2	2	2	2	2	2	2		0	0	0	0	0	0	0	0
9	BICF2P528397	9448850	4	4	4	4	4	4	4	4	4	4	4	4	4	4	4	4		0	0	0	0	0	0	0	0
9	BICF2P370965	9459601	3	3	3	3	3	3	3	3	3	3	3	3	3	3	3	3		0	0	0	0	0	0	0	0
9	BICF2P19746	9475810	3	3	3	3	2	3	2	3	3	3	3	3	3	3	3	3		0	0	1	1	0	0	0	0
9	BICF2S23649154	9480843	3	3	3	3	3	3	3	3	3	3	3	3	3	3	3	3		0	0	0	0	0	0	0	0
9	BICF2P368360	9491653	1	1	1	1	1	1	1	1	1	1	1	1	1	1	1	1		0	0	0	0	0	0	0	0
9	BICF2P358317	9507312	3	3	3	3	1	3	1	3	3	3	3	3	3	3	3	3		0	0	2	2	0	0	0	0
9	BICF2P1195477	9521020	1	1	1	1	1	1	1	1	1	1	1	1	1	1	1	1		0	0	0	0	0	0	0	0
9	BICF2G630828515	9536651	4	4	4	4	4	4	4	4	4	4	4	4	4	4	4	4		0	0	0	0	0	0	0	0
9	BICF2P168526	9547644	4	4	4	4	4	4	4	4	4	4	4	4	4	4	4	4		0	0	0	0	0	0	0	0
9	BICF2S2343967	9560920	2	2	2	2	2	2	2	2	2	2	2	2	2	2	2	2		0	0	0	0	0	0	0	0
9	BICF2G630828506	9579773	3	3	3	3	3	3	3	3	3	3	3	3	3	3	3	3		0	0	0	0	0	0	0	0
9	BICF2P1208798	9593220	2	2	2	2	2	2	2	2	2	2	2	2	2	2	2	2		0	0	0	0	0	0	0	0
9	BICF2P1320995	9596710	3	3	3	3	3	3	3	3	3	3	3	3	3	3	3	3		0	0	0	0	0	0	0	0
9	BICF2G630828498	9603934	4	4	4	4	2	4	2	4	4	4	4	4	4	4	4	4		0	0	2	2	0	0	0	0
9	BICF2G630828488	9608856	2	2	2	2	1	2	2	2	2	2	2	2	2	2	2	2		0	0	1	0	0	0	0	0
9	BICF2G630828482	9624312	1	1	1	1	1	1	1	1	1	1	1	1	1	1	1	1		0	0	0	0	0	0	0	0
9	TIGRP2P123220_rs8985319	9630923	0	0	0	0	0	0	0	0	0	0	0	0	0	0	0	0		0	0	0	0	0	0	0	0
9	TIGRP2P123217_rs8896353	9646640	3	3	3	3	3	3	3	3	3	3	3	3	3	3	3	3		0	0	0	0	0	0	0	0
9	BICF2S23511546	9656081	2	2	2	2	2	2	2	2	2	2	2	2	2	2	2	2		0	0	0	0	0	0	0	0
9	BICF2G630828467	9666115	1	1	1	1	1	1	1	1	1	1	1	1	1	1	1	1		0	0	0	0	0	0	0	0
9	BICF2P314583	9682977	4	4	4	4	4	4	4	4	4	4	4	4	4	4	4	4		0	0	0	0	0	0	0	0
9	BICF2P524799	9688455	2	2	2	2	2	2	2	2	2	2	2	2	2	2	2	2		0	0	0	0	0	0	0	0
9	BICF2S23750740	9703202	2	2	2	2	2	2	2	2	2	2	2	2	2	2	2	2		0	0	0	0	0	0	0	0
9	BICF2G630828431	9731718	4	4	4	4	4	4	3	4	4	4	4	4	4	4	4	4		0	0	0	1	0	0	0	0
9	BICF2G630828423	9735255	3	3	3	3	4	3	4	3	3	3	3	3	3	3	3	3		0	0	-1	-1	0	0	0	0
9	BICF2P648727	9754268	4	4	4	4	4	4	4	4	4	4	4	4	4	4	4	4		0	0	0	0	0	0	0	0
9	BICF2P11418	9757226	4	4	4	4	2	4	2	4	4	4	4	4	4	4	4	4		0	0	2	2	0	0	0	0
9	BICF2S23247266	9797471	3	3	3	3	3	3	3	3	3	3	3	3	3	3	3	3		0	0	0	0	0	0	0	0
9	BICF2G630828413	9803913	2	2	2	2	2	2	2	2	2	2	2	2	2	2	2	2		0	0	0	0	0	0	0	0
9	BICF2G630828406	9815043	4	4	4	4	4	4	4	4	4	4	4	4	4	4	4	4		0	0	0	0	0	0	0	0
9	BICF2P726363	9831641	3	3	3	3	3	3	3	3	3	3	3	3	3	3	3	3		0	0	0	0	0	0	0	0
9	BICF2S23039634	9834547	4	4	4	4	4	4	4	4	4	4	4	4	4	4	4	4		0	0	0	0	0	0	0	0
9	BICF2G630828379	9836678	2	2	2	2	2	2	2	2	2	2	2	2	2	2	2	2		0	0	0	0	0	0	0	0
9	BICF2G630828367	9848121	3	3	3	3	3	3	3	3	3	3	3	3	3	3	3	3		0	0	0	0	0	0	0	0
9	BICF2G630828362	9848670	1	1	1	1	1	1	1	1	1	1	1	1	1	1	1	1		0	0	0	0	0	0	0	0
9	BICF2G630828334	9867196	4	4	4	4	4	4	4	4	4	4	4	4	4	4	4	4		0	0	0	0	0	0	0	0
9	BICF2G630828328	9877138	4	4	4	4	4	4	4	4	4	4	4	4	4	4	4	4		0	0	0	0	0	0	0	0
9	BICF2S23718395	9893849	4	4	4	4	4	4	4	4	4	4	4	4	4	4	4	4		0	0	0	0	0	0	0	0
9	BICF2G630828309	9916359	2	2	2	2	2	2	2	2	2	2	2	2	2	2	2	2		0	0	0	0	0	0	0	0
9	BICF2G630828307	9917482	3	3	3	3	4	3	4	3	3	3	3	3	3	3	3	3		0	0	-1	-1	0	0	0	0
9	TIGRP2P131962_rs8974461	9932497	1	1	1	1	1	1	0	0	1	1	1	1	1	1	1	1		0	0	0	0	0	0	0	0
9	TIGRP2P131961_rs9236335	9943873	3	3	3	3	3	3	1	3	3	3	3	3	3	3	3	3		0	0	0	2	0	0	0	0
9	TIGRP2P131950_rs8910756	9952213	1	1	1	1	1	1	3	1	1	1	1	1	1	1	1	1		0	0	0	-2	0	0	0	0
9	BICF2P961660	9988629	3	3	3	3	3	3	1	3	3	3	3	3	3	3	3	3		0	0	0	2	0	0	0	0
9	TIGRP2P131929_rs8973803	10016977	1	1	1	1	1	1	1	1	1	1	1	1	1	1	1	1		0	0	0	0	0	0	0	0
9	TIGRP2P131925_rs8813533	10030649	4	4	4	4	4	4	3	4	4	4	4	4	4	4	4	4		0	0	0	1	0	0	0	0
9	BICF2P186084	10034387	2	2	2	2	2	2	4	2	2	2	2	2	2	2	2	2		0	0	0	-2	0	0	0	0
9	BICF2P742899	10049075	1	1	1	1	1	1	3	1	1	1	1	1	1	1	1	1		0	0	0	-2	0	0	0	0
9	TIGRP2P131920_rs8580006	10065601	3	3	3	3	3	3	4	3	3	3	3	3	3	3	3	3		0	0	0	-1	0	0	0	0
9	BICF2P1214081	10082266	3	3	3	3	3	3	3	3	3	3	3	3	3	3	3	3		0	0	0	0	0	0	0	0
9	TIGRP2P131915_rs9050263	10096728	2	2	2	2	2	2	2	2	2	2	2	2	2	2	2	2		0	0	0	0	0	0	0	0
9	TIGRP2P131912_rs8594406	10107060	4	4	4	4	4	4	4	4	4	4	4	4	4	4	4	4		0	0	0	0	0	0	0	0
9	BICF2G630828274	10113271	4	4	4	4	4	4	4	4	4	4	4	4	4	4	4	4		0	0	0	0	0	0	0	0
9	TIGRP2P131909_rs8848343	10127715	4	4	4	4	4	4	4	4	4	4	4	4	4	4	4	4		0	0	0	0	0	0	0	0
9	BICF2G630828262	10143966	1	1	1	1	1	1	2	1	1	1	1	1	1	1	1	1		0	0	0	-1	0	0	0	0
9	BICF2G630828258	10147776	4	4	4	4	4	4	2	4	4	4	4	4	4	4	4	4		0	0	0	2	0	0	0	0
9	BICF2S23034713	10162533	4	4	4	4	4	4	4	4	4	4	4	4	4	4	4	4		0	0	0	0	0	0	0	0
9	BICF2P621989	10175749	2	2	2	2	2	2	2	2	2	2	2	2	2	2	2	2		0	0	0	0	0	0	0	0
9	BICF2S23748504	10191434	3	3	3	3	3	3	3	3	3	3	3	3	3	3	3	3		0	0	0	0	0	0	0	0
9	BICF2S23753880	10195276	3	3	3	3	3	3	3	3	3	3	3	3	3	3	3	3		0	0	0	0	0	0	0	0
9	BICF2P187802	10205984	3	3	3	3	4	3	3	3	3	3	3	3	3	3	3	3		0	0	-1	0	0	0	0	0
9	BICF2P365346	10216495	1	1	1	1	3	1	3	1	1	1	1	1	1	1	1	1		0	0	-2	-2	0	0	0	0
9	BICF2G630828237	10229422	2	2	2	2	4	2	2	2	2	2	2	2	2	2	2	2		0	0	-2	0	0	0	0	0
9	BICF2G630828219	10242360	3	3	3	3	3	3	3	3	3	3	3	3	3	3	3	3		0	0	0	0	0	0	0	0
9	BICF2S23764945	10254501	4	4	4	4	4	4	4	4	4	4	4	4	4	4	4	4		0	0	0	0	0	0	0	0
9	BICF2S2441868	10375503	0	0	0	0	0	0	0	0	0	0	0	0	0	0	0	0		0	0	0	0	0	0	0	0
9	BICF2P1300961	10389355	1	1	1	1	3	1	3	1	1	1	1	1	1	1	1	1		0	0	-2	-2	0	0	0	0
9	BICF2G630827759	10441482	4	4	4	4	2	4	4	4	4	4	4	4	4	4	4	4		0	0	2	0	0	0	0	0
9	BICF2P223643	10445514	4	4	4	4	4	4	4	4	4	4	4	4	4	4	4	4		0	0	0	0	0	0	0	0
9	BICF2P1265386	10456500	1	1	1	1	1	1	1	1	1	1	1	1	1	1	1	1		0	0	0	0	0	0	0	0
9	BICF2P544093	10487385	4	4	4	4	4	4	4	4	4	4	4	4	4	4	4	4		0	0	0	0	0	0	0	0
9	G542f22S110	10507501	1	1	1	1	1	1	1	1	1	1	1	1	1	1	1	1		0	0	0	0	0	0	0	0
9	BICF2G630827752	10531312	1	1	1	1	3	1	3	1	1	1	1	1	1	1	1	1		0	0	-2	-2	0	0	0	0
9	BICF2P460813	10547851	2	2	2	2	2	2	2	2	2	2	2	2	2	2	2	2		0	0	0	0	0	0	0	0
9	BICF2G630827749	10568818	1	1	1	1	3	1	3	1	1	1	1	1	1	1	1	1		0	0	-2	-2	0	0	0	0
9	BICF2G630827748	10572076	3	3	3	3	1	3	1	3	3	3	3	3	3	3	3	3		0	0	2	2	0	0	0	0
9	BICF2S23415407	10587799	4	4	4	4	2	4	2	4	4	4	4	4	4	4	4	4		0	0	2	2	0	0	0	0
9	BICF2G630827733	10593511	1	1	1	1	4	1	4	1	1	1	1	1	1	1	1	1		0	0	-3	-3	0	0	0	0
9	BICF2P1115810	10631295	3	3	3	3	4	3	4	3	3	3	3	3	3	3	3	3		0	0	-1	-1	0	0	0	0
9	BICF2S23244467	10648332	3	3	3	3	3	3	3	3	3	3	3	3	3	3	3	3		0	0	0	0	0	0	0	0
9	TIGRP2P131828_rs9035352	10679980	4	4	4	4	3	4	3	4	4	4	4	4	4	4	4	4		0	0	1	1	0	0	0	0
9	BICF2P1042592	10702245	1	1	1	1	3	1	1	1	1	1	1	1	1	1	1	1		0	0	-2	0	0	0	0	0
9	BICF2P124897	10744812	4	4	4	4	4	4	4	4	4	4	4	4	4	4	4	4		0	0	0	0	0	0	0	0
9	G543f33S329	10767620	1	1	1	1	1	1	1	1	1	1	1	1	1	1	1	1		0	0	0	0	0	0	0	0
9	BICF2G630827725	10790607	2	2	2	2	4	2	2	2	2	2	2	2	2	2	2	2		0	0	-2	0	0	0	0	0
9	BICF2S23523540	10809534	1	1	1	1	1	1	1	1	1	1	1	1	1	1	1	1		0	0	0	0	0	0	0	0
9	BICF2P853966	10824317	1	1	1	1	2	1	2	1	1	1	1	1	1	1	1	1		0	0	-1	-1	0	0	0	0
9	BICF2P863483	10842064	2	2	2	2	2	2	2	2	2	2	2	2	2	2	2	2		0	0	0	0	0	0	0	0
9	BICF2P526954	10848965	3	3	3	3	3	3	1	3	3	3	3	3	3	3	3	3		0	0	0	2	0	0	0	0
9	BICF2G630827709	10860306	3	3	3	3	3	3	3	3	3	3	3	3	3	3	3	3		0	0	0	0	0	0	0	0
9	BICF2P308563	10872108	2	2	2	2	4	2	2	2	2	2	2	2	2	2	2	2		0	0	-2	0	0	0	0	0
9	TIGRP2P131821_rs8615505	10887100	3	3	3	3	1	3	3	3	3	3	3	3	3	3	3	3		0	0	2	0	0	0	0	0
9	BICF2P1127726	10896945	4	4	4	4	2	4	2	4	4	4	4	4	4	4	4	4		0	0	2	2	0	0	0	0
9	BICF2P1237669	10906589	2	2	2	2	4	2	2	2	2	2	2	2	2	2	2	2		0	0	-2	0	0	0	0	0
9	BICF2S23512019	10921899	2	2	2	2	2	2	4	2	2	2	2	2	2	2	2	2		0	0	0	-2	0	0	0	0
9	BICF2P424351	10925889	4	4	4	4	2	4	2	4	4	4	4	4	4	4	4	4		0	0	2	2	0	0	0	0
9	BICF2P1033073	10933093	3	3	3	3	1	3	1	3	3	3	3	3	3	3	3	3		0	0	2	2	0	0	0	0
9	BICF2P892842	10943455	3	3	3	3	3	3	3	3	3	3	3	3	3	3	3	3		0	0	0	0	0	0	0	0
9	BICF2P644534	10953655	4	4	4	4	2	4	2	4	4	4	4	4	4	4	4	4		0	0	2	2	0	0	0	0
9	BICF2P1308554	10972751	1	1	1	1	3	1	1	1	1	1	1	1	1	1	1	1		0	0	-2	0	0	0	0	0
9	BICF2P21120	10976881	3	3	3	3	3	3	3	3	3	3	3	3	3	3	3	3		0	0	0	0	0	0	0	0
9	BICF2P1259934	10984709	2	2	2	2	2	2	2	2	2	2	2	2	2	2	2	2		0	0	0	0	0	0	0	0
9	BICF2P1329887	11002103	2	2	2	2	2	2	2	2	2	2	2	2	2	2	2	2		0	0	0	0	0	0	0	0
9	BICF2P1231531	11011417	3	3	3	3	3	3	3	3	3	3	3	3	3	3	3	3		0	0	0	0	0	0	0	0
9	BICF2P1149155	11037347	2	2	2	2	4	2	2	2	2	2	2	2	2	2	2	2		0	0	-2	0	0	0	0	0
9	BICF2S2355861	11044417	2	2	2	2	2	2	2	2	2	2	2	2	2	2	2	2		0	0	0	0	0	0	0	0
9	BICF2S23622394	11061914	2	2	2	2	2	2	2	2	2	2	2	2	2	2	2	2		0	0	0	0	0	0	0	0
9	BICF2S23259548	11085077	4	4	4	4	4	4	4	4	4	4	4	4	4	4	4	4		0	0	0	0	0	0	0	0
9	TIGRP2P131789_rs9033253	11096296	3	3	3	3	3	3	1	3	3	3	3	3	3	3	3	3		0	0	0	2	0	0	0	0
9	TIGRP2P131786_rs8941018	11119119	3	3	3	3	3	3	3	3	3	3	3	3	3	3	3	3		0	0	0	0	0	0	0	0
9	BICF2S23127082	11140935	1	1	1	1	1	1	1	1	1	1	1	1	1	1	1	1		0	0	0	0	0	0	0	0
9	TIGRP2P131780_rs8534342	11152469	2	2	2	2	4	2	2	2	2	2	2	2	2	2	2	2		0	0	-2	0	0	0	0	0
9	TIGRP2P131779_rs8694839	11165753	2	2	2	2	2	2	4	2	2	2	2	2	2	2	2	2		0	0	0	-2	0	0	0	0
9	BICF2P689120	11174121	4	4	4	4	4	4	2	4	4	4	4	4	4	4	4	4		0	0	0	2	0	0	0	0
9	BICF2P688248	11181685	1	1	1	1	1	1	3	1	1	1	1	1	1	1	1	1		0	0	0	-2	0	0	0	0
9	BICF2S23244425	11198156	3	3	3	3	3	3	3	3	3	3	3	3	3	3	3	3		0	0	0	0	0	0	0	0
9	BICF2P770638	11209308	1	1	0	0	4	1	1	1	1	1	1	1	1	1	1	1		0	0	-3	0	0	0	0	0
9	BICF2P84414	11232532	3	3	3	3	3	3	3	3	3	3	3	3	3	3	3	3		0	0	0	0	0	0	0	0
9	BICF2P1173655	11247520	4	4	4	4	4	4	4	4	4	4	4	4	4	4	4	4		0	0	0	0	0	0	0	0
9	BICF2P527686	11253784	4	4	4	4	4	4	4	4	4	4	4	4	4	4	4	4		0	0	0	0	0	0	0	0
9	BICF2P403231	11267061	4	4	4	4	4	4	4	4	4	4	4	4	4	4	4	4		0	0	0	0	0	0	0	0
9	BICF2P1108446	11331170	3	3	3	3	3	3	3	3	3	3	3	3	3	3	3	3		0	0	0	0	0	0	0	0
9	BICF2P678798	11347940	4	4	4	4	4	4	4	4	4	4	4	4	4	4	4	4		0	0	0	0	0	0	0	0
9	TIGRP2P131771_rs9148885	11362398	2	2	2	2	4	2	2	2	2	2	2	2	2	2	2	2		0	0	-2	0	0	0	0	0
9	BICF2P1119926	11366578	4	4	4	4	4	4	4	4	4	4	4	4	4	4	4	4		0	0	0	0	0	0	0	0
9	BICF2P629191	11377836	3	3	3	3	3	3	3	3	3	3	3	3	3	3	3	3		0	0	0	0	0	0	0	0
9	BICF2P913470	11393562	4	4	4	4	4	4	4	4	4	4	4	4	4	4	4	4		0	0	0	0	0	0	0	0
9	BICF2P324955	11401587	1	1	1	1	1	1	1	1	1	1	1	1	1	1	1	1		0	0	0	0	0	0	0	0
9	BICF2P379867	11411858	1	1	1	1	1	1	1	1	1	1	1	1	1	1	1	1		0	0	0	0	0	0	0	0
9	BICF2P601132	11428146	3	3	3	3	3	3	3	3	3	3	3	3	3	3	3	3		0	0	0	0	0	0	0	0
9	BICF2P387123	11429005	3	3	3	3	3	3	3	3	3	3	3	3	3	3	3	3		0	0	0	0	0	0	0	0
9	BICF2P254767	11439725	3	3	3	3	3	3	3	3	3	3	3	3	3	3	3	3		0	0	0	0	0	0	0	0
9	BICF2P1341435	11454918	4	4	4	4	4	4	4	4	4	4	4	4	4	4	4	4		0	0	0	0	0	0	0	0
9	BICF2P912862	11462570	3	3	3	3	3	3	3	3	3	3	3	3	3	3	3	3		0	0	0	0	0	0	0	0
9	BICF2P618781	11476171	3	3	3	3	1	3	3	3	3	3	3	3	3	3	3	3		0	0	2	0	0	0	0	0
9	BICF2P1086543	11485721	4	4	4	4	4	4	4	4	4	4	4	4	4	4	4	4		0	0	0	0	0	0	0	0
9	BICF2P1087214	11495233	3	3	3	3	1	3	3	3	3	3	3	3	3	3	3	3		0	0	2	0	0	0	0	0
9	BICF2P495794	11511731	4	4	4	4	4	4	4	4	4	4	4	4	4	4	4	4		0	0	0	0	0	0	0	0
9	BICF2P934581	11516307	2	2	2	2	2	2	2	2	2	2	2	2	2	2	2	2		0	0	0	0	0	0	0	0
9	BICF2P1296472	11527348	1	1	1	1	1	1	1	1	1	1	1	1	1	1	1	1		0	0	0	0	0	0	0	0
9	BICF2P369789	11544241	2	2	2	2	4	2	2	2	2	2	2	2	2	2	2	2		0	0	-2	0	0	0	0	0
9	BICF2P1149635	11552244	1	1	1	1	1	1	1	1	1	1	1	1	1	1	1	1		0	0	0	0	0	0	0	0
9	BICF2S23014061	11564911	2	2	2	2	4	2	2	2	2	2	2	2	2	2	2	2		0	0	-2	0	0	0	0	0
9	BICF2P656194	11572718	2	2	2	2	2	2	2	2	2	2	2	2	2	2	2	2		0	0	0	0	0	0	0	0
9	BICF2P1007747	11583400	2	2	2	2	2	2	2	2	2	2	2	2	2	2	2	2		0	0	0	0	0	0	0	0
9	BICF2P854755	11602925	2	2	2	2	4	2	2	2	2	2	2	2	2	2	2	2		0	0	-2	0	0	0	0	0
9	TIGRP2P131711_rs8831018	11610878	1	1	1	1	3	1	1	1	1	1	1	1	1	1	1	1		0	0	-2	0	0	0	0	0
9	BICF2P123287	11627340	4	4	4	4	2	4	4	4	4	4	4	4	4	4	4	4		0	0	2	0	0	0	0	0
9	TIGRP2P131708_rs8381727	11634036	4	4	4	4	2	4	4	4	4	4	4	4	4	4	4	4		0	0	2	0	0	0	0	0
9	TIGRP2P131705_rs9036896	11640755	2	2	2	2	4	2	2	2	2	2	2	2	2	2	2	2		0	0	-2	0	0	0	0	0
9	BICF2P276203	11659851	2	2	2	2	4	2	2	2	2	2	2	2	2	2	2	2		0	0	-2	0	0	0	0	0
9	BICF2P599582	11663700	1	1	1	1	3	1	1	1	1	1	1	1	1	1	1	1		0	0	-2	0	0	0	0	0
9	BICF2S23914746	11674868	1	1	1	1	3	1	1	1	1	1	1	1	1	1	1	1		0	0	-2	0	0	0	0	0
9	BICF2P271566	11689119	4	4	4	4	4	4	4	4	4	4	4	4	4	4	4	4		0	0	0	0	0	0	0	0
9	BICF2S23612829	11701459	3	3	3	3	3	3	3	3	3	3	3	3	3	3	3	3		0	0	0	0	0	0	0	0
9	BICF2P1259277	11714559	2	2	2	2	2	2	2	2	2	2	2	2	2	2	2	2		0	0	0	0	0	0	0	0
9	BICF2P376749	11724448	1	1	1	1	1	1	1	1	1	1	1	1	1	1	1	1		0	0	0	0	0	0	0	0
9	BICF2P659974	11733532	3	3	3	3	3	3	3	3	3	3	3	3	3	3	3	3		0	0	0	0	0	0	0	0
9	BICF2P1197821	11749002	3	3	3	3	3	3	3	3	3	3	3	3	3	3	3	3		0	0	0	0	0	0	0	0
9	BICF2P859515	11776147	4	4	4	4	4	4	4	4	4	4	4	4	4	4	4	4		0	0	0	0	0	0	0	0
9	BICF2P713072	11784902	4	4	4	4	4	4	4	4	4	4	4	4	4	4	4	4		0	0	0	0	0	0	0	0
9	BICF2S23750795	11790003	1	1	1	1	1	1	1	1	1	1	1	1	1	1	1	1		0	0	0	0	0	0	0	0
9	BICF2P455771	11809003	4	4	4	4	4	4	4	4	4	4	4	4	4	4	4	4		0	0	0	0	0	0	0	0
9	TIGRP2P131672_rs9093294	11837390	2	2	2	2	4	2	2	2	2	2	2	2	2	2	2	2		0	0	-2	0	0	0	0	0
9	BICF2S23230471	11852280	1	1	1	1	1	1	1	1	1	1	1	1	1	1	1	1		0	0	0	0	0	0	0	0
9	BICF2S23238050	11868181	1	1	1	1	1	1	1	1	1	1	1	1	1	1	1	1		0	0	0	0	0	0	0	0
9	BICF2P1458281	11888471	2	2	2	2	2	2	2	2	2	2	2	2	2	2	2	2		0	0	0	0	0	0	0	0
9	BICF2P926316	11897235	2	2	2	2	2	2	2	2	2	2	2	2	2	2	2	2		0	0	0	0	0	0	0	0
9	BICF2P865898	11909082	3	3	3	3	3	3	3	3	3	3	3	3	3	3	3	3		0	0	0	0	0	0	0	0
9	BICF2S23644982	11921503	3	3	3	3	3	3	3	3	3	3	3	3	3	3	3	3		0	0	0	0	0	0	0	0
9	TIGRP2P131659_rs8744388	11935682	2	2	2	2	4	2	2	2	2	2	2	2	2	2	2	2		0	0	-2	0	0	0	0	0
9	TIGRP2P131654_rs9177266	11940332	3	3	3	3	1	3	3	3	3	3	3	3	3	3	3	3		0	0	2	0	0	0	0	0
9	BICF2P1181220	11955376	2	2	2	2	2	2	2	2	2	2	2	2	2	2	2	2		0	0	0	0	0	0	0	0
9	BICF2P1181641	11964977	4	4	4	4	4	4	4	4	4	4	4	4	4	4	4	4		0	0	0	0	0	0	0	0
9	BICF2P646505	11978799	4	4	4	4	4	4	4	4	4	4	4	4	4	4	4	4		0	0	0	0	0	0	0	0
9	BICF2P1267850	11989661	2	2	2	2	2	2	2	2	2	2	2	2	2	2	2	2		0	0	0	0	0	0	0	0
9	TIGRP2P131639_rs9118783	12005074	2	2	2	2	4	2	2	2	2	2	2	2	2	2	2	2		0	0	-2	0	0	0	0	0
9	BICF2S23411069	12011432	4	4	4	4	4	4	4	4	4	4	4	4	4	4	4	4		0	0	0	0	0	0	0	0
9	BICF2P32704	12025464	2	2	2	2	4	2	2	2	2	2	2	2	2	2	2	2		0	0	-2	0	0	0	0	0
9	BICF2P6438	12029282	2	2	2	2	4	2	2	2	2	2	2	2	2	2	2	2		0	0	-2	0	0	0	0	0
9	BICF2P394191	12044615	2	2	2	2	4	2	2	2	2	2	2	2	2	2	2	2		0	0	-2	0	0	0	0	0
9	BICF2P1124044	12069838	1	1	1	1	3	1	3	1	1	1	1	1	1	1	1	1		0	0	-2	-2	0	0	0	0
9	BICF2P1159438	12074972	4	4	4	4	2	4	4	4	4	4	4	4	4	4	4	4		0	0	2	0	0	0	0	0
9	BICF2P1065371	12088427	4	4	4	4	4	4	4	4	4	4	4	4	4	4	4	4		0	0	0	0	0	0	0	0
9	BICF2P985600	12116938	1	1	1	1	2	1	1	1	1	1	1	1	1	1	1	1		0	0	-1	0	0	0	0	0
9	BICF2P993742	12126228	3	3	3	3	3	3	1	3	3	3	3	3	3	3	3	3		0	0	0	2	0	0	0	0
9	BICF2P883021	12135641	2	2	2	2	2	2	4	2	2	2	2	2	2	2	2	2		0	0	0	-2	0	0	0	0
9	BICF2S23517549	12137911	4	4	4	4	2	4	4	4	4	4	4	4	4	4	4	4		0	0	2	0	0	0	0	0
9	BICF2P539693	12150258	2	2	2	2	4	2	2	2	2	2	2	2	2	2	2	2		0	0	-2	0	0	0	0	0
9	BICF2P1382224	12159427	1	1	1	1	3	1	1	1	1	1	1	1	1	1	1	1		0	0	-2	0	0	0	0	0
9	TIGRP2P131614_rs8555155	12159724	1	1	1	1	3	1	1	1	1	1	1	1	1	1	1	1		0	0	-2	0	0	0	0	0
9	BICF2P893694	12163784	2	2	2	2	2	2	2	2	2	2	2	2	2	2	2	2		0	0	0	0	0	0	0	0
9	BICF2S23743891	12164655	3	3	3	3	3	3	3	3	3	3	3	3	3	3	3	3		0	0	0	0	0	0	0	0
9	BICF2P306908	12169999	3	3	3	3	3	3	1	3	3	3	3	3	3	3	3	3		0	0	0	2	0	0	0	0
9	BICF2P925262	12185525	1	1	1	1	1	1	1	1	1	1	1	1	1	1	1	1		0	0	0	0	0	0	0	0
9	BICF2P446460	12190164	3	3	3	3	3	3	3	3	3	3	3	3	3	3	3	3		0	0	0	0	0	0	0	0
9	BICF2P967935	12197962	3	3	3	3	3	3	0	0	3	3	3	3	3	3	3	3		0	0	0	0	0	0	0	0
9	BICF2P881346	12210237	2	2	2	2	4	2	4	2	2	2	2	2	2	2	2	2		0	0	-2	-2	0	0	0	0
9	BICF2S2322352	12222803	2	2	2	2	2	2	2	2	2	2	2	2	2	2	2	2		0	0	0	0	0	0	0	0
9	BICF2P835888	12229990	4	4	4	4	2	4	2	4	4	4	4	4	4	4	4	4		0	0	2	2	0	0	0	0
9	BICF2P37032	12241830	2	2	2	2	4	2	2	2	2	2	2	2	2	2	2	2		0	0	-2	0	0	0	0	0
9	BICF2S23346021	12249756	4	4	4	4	4	4	4	4	4	4	4	4	4	4	4	4		0	0	0	0	0	0	0	0
9	BICF2S24321721	12265229	3	3	3	3	1	3	3	3	3	3	3	3	3	3	3	3		0	0	2	0	0	0	0	0
9	BICF2S23738913	12271154	2	2	2	2	2	2	2	2	2	2	2	2	2	2	2	2		0	0	0	0	0	0	0	0
9	BICF2P709500	12292715	4	4	4	4	2	4	4	4	4	4	4	4	4	4	4	4		0	0	2	0	0	0	0	0
9	BICF2S23334287	12296294	3	3	3	3	1	3	3	3	3	3	3	3	3	3	3	3		0	0	2	0	0	0	0	0
9	BICF2P143573	12308610	1	1	1	1	1	1	1	1	1	1	1	1	1	1	1	1		0	0	0	0	0	0	0	0
9	BICF2P1395227	12337462	1	1	1	1	1	1	1	1	1	1	1	1	1	1	1	1		0	0	0	0	0	0	0	0
9	BICF2P155745	12364867	2	2	2	2	2	2	2	2	2	2	2	2	2	2	2	2		0	0	0	0	0	0	0	0
9	BICF2P445217	12384404	4	4	4	4	4	4	4	4	4	4	4	4	4	4	4	4		0	0	0	0	0	0	0	0
9	BICF2S23542057	12404111	4	4	4	4	4	4	4	4	4	4	4	4	4	4	4	4		0	0	0	0	0	0	0	0
9	TIGRP2P131600_rs8940570	12413800	1	1	1	1	1	1	1	1	1	1	1	1	1	1	1	1		0	0	0	0	0	0	0	0
9	BICF2P1219544	12423388	1	1	1	1	1	1	1	1	1	1	1	1	1	1	1	1		0	0	0	0	0	0	0	0
9	BICF2S23439872	12440595	3	3	3	3	3	3	3	3	3	3	3	3	3	3	3	3		0	0	0	0	0	0	0	0
9	BICF2P102458	12470705	2	2	2	2	4	2	2	2	2	2	2	2	2	2	2	2		0	0	-2	0	0	0	0	0
9	TIGRP2P131596_rs8565189	12498322	2	2	2	2	2	2	2	2	2	2	2	2	2	2	2	2		0	0	0	0	0	0	0	0
9	BICF2P719353	12531390	0	0	0	0	0	0	0	0	0	0	0	0	0	0	0	0		0	0	0	0	0	0	0	0
9	BICF2P1026047	12539669	3	3	3	3	1	3	3	3	3	3	3	3	3	3	3	3		0	0	2	0	0	0	0	0
9	BICF2S23253915	12546926	3	3	3	3	3	3	3	3	3	3	3	3	3	3	3	3		0	0	0	0	0	0	0	0
9	BICF2P37355	12564303	1	1	1	1	1	1	1	1	1	1	1	1	1	1	1	1		0	0	0	0	0	0	0	0
9	TIGRP2P131580_rs9033169	12576546	4	4	4	4	4	4	4	4	4	4	4	4	4	4	4	4		0	0	0	0	0	0	0	0
9	TIGRP2P131576_rs8802404	12597729	2	2	2	2	2	2	2	2	2	2	2	2	2	2	2	2		0	0	0	0	0	0	0	0
9	BICF2P9118	12606624	3	3	3	3	3	3	3	3	3	3	3	3	3	3	3	3		0	0	0	0	0	0	0	0
9	BICF2P513388	12618136	2	2	2	2	2	2	2	2	2	2	2	2	2	2	2	2		0	0	0	0	0	0	0	0
9	BICF2S24110623	12628904	3	3	3	3	3	3	3	3	3	3	3	3	3	3	3	3		0	0	0	0	0	0	0	0
9	BICF2P1381452	12651407	1	1	1	1	1	1	1	1	1	1	1	1	1	1	1	1		0	0	0	0	0	0	0	0
9	BICF2S23234883	12684137	1	1	1	1	1	1	1	1	1	1	1	1	1	1	1	1		0	0	0	0	0	0	0	0
9	BICF2P526229	12691295	4	4	4	4	4	4	4	4	4	4	4	4	4	4	4	4		0	0	0	0	0	0	0	0
9	TIGRP2P131561_rs9083262	12699607	4	4	4	4	4	4	4	4	4	4	4	4	4	4	4	4		0	0	0	0	0	0	0	0
9	BICF2P147614	12711572	4	4	4	4	4	4	4	4	4	4	4	4	4	4	4	4		0	0	0	0	0	0	0	0
9	BICF2P754719	12740636	4	4	4	4	4	4	4	4	4	4	4	4	4	4	4	4		0	0	0	0	0	0	0	0
9	BICF2P386788	12753481	1	1	1	1	1	1	3	1	1	1	1	1	1	1	1	1		0	0	0	-2	0	0	0	0
9	BICF2S23736224	12757969	4	4	4	4	4	4	4	4	4	4	4	4	4	4	4	4		0	0	0	0	0	0	0	0
9	BICF2P954683	12775326	4	4	4	4	4	4	4	4	4	4	4	4	4	4	4	4		0	0	0	0	0	0	0	0
9	BICF2P954689	12778244	2	2	2	2	2	2	2	2	2	2	2	2	2	2	2	2		0	0	0	0	0	0	0	0
9	BICF2P954690	12778803	3	3	3	3	3	3	3	3	3	3	3	3	3	3	3	3		0	0	0	0	0	0	0	0
9	BICF2P308451	12791075	3	3	3	3	3	3	3	3	3	3	3	3	3	3	3	3		0	0	0	0	0	0	0	0
9	BICF2P434306	12805927	3	3	3	3	3	3	3	3	3	3	3	3	3	3	3	3		0	0	0	0	0	0	0	0
9	BICF2P112502	12814087	3	3	3	3	1	3	3	3	3	3	3	3	3	3	3	3		0	0	2	0	0	0	0	0
9	BICF2P1244067	12832912	1	1	1	1	3	1	1	1	1	1	1	1	1	1	1	1		0	0	-2	0	0	0	0	0
9	BICF2P1198946	12838500	2	2	2	2	2	2	2	2	2	2	2	2	2	2	2	2		0	0	0	0	0	0	0	0
9	BICF2S23135452	12865764	2	2	2	2	2	2	2	2	2	2	2	2	2	2	2	2		0	0	0	0	0	0	0	0
9	BICF2P1139135	12879447	2	2	2	2	2	2	2	2	2	2	2	2	2	2	2	2		0	0	0	0	0	0	0	0
9	BICF2P1301866	12884876	3	3	3	3	1	3	1	3	3	3	3	3	3	3	3	3		0	0	2	2	0	0	0	0
9	BICF2P120022	12892945	2	2	2	2	2	2	2	2	2	2	2	2	2	2	2	2		0	0	0	0	0	0	0	0
9	BICF2P232767	12904568	2	2	2	2	2	2	2	2	2	2	2	2	2	2	2	2		0	0	0	0	0	0	0	0
9	BICF2S22954942	12935426	2	2	2	2	2	2	2	2	2	2	2	2	2	2	2	2		0	0	0	0	0	0	0	0
9	BICF2P1256786	12938320	1	1	1	1	1	1	1	1	1	1	1	1	1	1	1	1		0	0	0	0	0	0	0	0
9	BICF2S23041512	12950041	1	1	1	1	1	1	3	1	1	1	1	1	1	1	1	1		0	0	0	-2	0	0	0	0
9	TIGRP2P131518_rs9137737	12963154	4	4	4	4	4	4	2	4	4	4	4	4	4	4	4	4		0	0	0	2	0	0	0	0
9	TIGRP2P131512_rs9197226	12983354	2	2	2	2	4	2	2	2	2	2	2	2	2	2	2	2		0	0	-2	0	0	0	0	0
9	BICF2S23269	12992255	3	3	3	3	3	3	4	3	3	3	3	3	3	3	3	3		0	0	0	-1	0	0	0	0
9	BICF2S232192	12996104	3	3	3	3	3	3	3	3	3	3	3	3	3	3	3	3		0	0	0	0	0	0	0	0
9	TIGRP2P131505_rs9146176	13009605	2	2	2	2	4	2	2	2	2	2	2	2	2	2	2	2		0	0	-2	0	0	0	0	0
9	BICF2P258474	13009974	2	2	2	2	2	2	2	2	2	2	2	2	2	2	2	2		0	0	0	0	0	0	0	0
9	BICF2P960452	13028803	3	3	3	3	3	3	3	3	3	3	3	3	3	3	3	3		0	0	0	0	0	0	0	0
9	BICF2S23331468	13029850	2	2	2	2	2	2	2	2	2	2	2	2	2	2	2	2		0	0	0	0	0	0	0	0
9	BICF2S23744440	13043963	3	3	3	3	3	3	1	3	3	3	3	3	3	3	3	3		0	0	0	2	0	0	0	0
9	BICF2P423066	13056896	1	1	1	1	1	1	1	1	1	1	1	1	1	1	1	1		0	0	0	0	0	0	0	0
9	BICF2P998133	13073940	2	2	2	2	2	2	2	2	2	2	2	2	2	2	2	2		0	0	0	0	0	0	0	0
9	BICF2G630827704	13078945	4	4	4	4	4	4	4	4	4	4	4	4	4	4	4	4		0	0	0	0	0	0	0	0
9	BICF2P268072	13089796	4	4	4	4	2	4	2	4	4	4	4	4	4	4	4	4		0	0	2	2	0	0	0	0
9	BICF2S23211965	13102601	4	4	4	4	4	4	4	4	4	4	4	4	4	4	4	4		0	0	0	0	0	0	0	0
9	BICF2S2456014	13119213	3	3	3	3	1	3	3	3	3	3	3	3	3	3	3	3		0	0	2	0	0	0	0	0
9	BICF2P747742	13125482	4	4	4	4	2	4	4	4	4	4	4	4	4	4	4	4		0	0	2	0	0	0	0	0
9	BICF2P724540	13139828	1	1	1	1	1	1	1	1	1	1	1	1	1	1	1	1		0	0	0	0	0	0	0	0
9	BICF2P183501	13145653	1	1	1	1	1	1	1	1	1	1	1	1	1	1	1	1		0	0	0	0	0	0	0	0
9	BICF2P1017635	13165014	2	2	2	2	2	2	2	2	2	2	2	2	2	2	2	2		0	0	0	0	0	0	0	0
9	TIGRP2P131475_rs8615003	13178236	2	2	2	2	2	2	2	2	2	2	2	2	2	2	2	2		0	0	0	0	0	0	0	0
9	BICF2P307827	13182516	2	2	2	2	2	2	2	2	2	2	2	2	2	2	2	2		0	0	0	0	0	0	0	0
9	BICF2S23336208	13218912	3	3	3	3	1	3	3	3	3	3	3	3	3	3	3	3		0	0	2	0	0	0	0	0
9	BICF2P861343	13228277	3	3	3	3	3	3	3	3	3	3	3	3	3	3	3	3		0	0	0	0	0	0	0	0
9	BICF2P902288	13258683	3	3	3	3	3	3	3	3	3	3	3	3	3	3	3	3		0	0	0	0	0	0	0	0
9	BICF2S23258989	13282689	1	1	1	1	1	1	1	1	1	1	1	1	1	1	1	1		0	0	0	0	0	0	0	0
9	BICF2P814755	13294732	3	3	3	3	3	3	3	3	3	3	3	3	3	3	3	3		0	0	0	0	0	0	0	0
9	BICF2P340566	13304909	2	2	2	2	2	2	4	2	2	2	2	2	2	2	2	2		0	0	0	-2	0	0	0	0
9	BICF2S23610349	13330392	3	3	3	3	3	3	3	3	3	3	3	3	3	3	3	3		0	0	0	0	0	0	0	0
9	BICF2P778497	13368609	4	4	4	4	4	4	1	4	4	4	4	4	4	4	4	4		0	0	0	3	0	0	0	0
9	BICF2P284902	13378621	4	4	4	4	4	4	1	4	4	4	4	4	4	4	4	4		0	0	0	3	0	0	0	0
9	BICF2P852282	13392840	1	1	1	1	1	1	4	1	1	1	1	1	1	1	1	1		0	0	0	-3	0	0	0	0
9	BICF2S230712	13396395	2	2	2	2	2	2	1	2	2	2	2	2	2	2	2	2		0	0	0	1	0	0	0	0
9	TIGRP2P131450_rs8824940	13417788	4	4	4	4	4	4	2	4	4	4	4	4	4	4	4	4		0	0	0	2	0	0	0	0
9	BICF2P919957	13424090	2	2	2	2	2	2	2	2	2	2	2	2	2	2	2	2		0	0	0	0	0	0	0	0
9	BICF2P1190026	13436484	1	1	1	1	3	1	1	1	1	1	1	1	1	1	1	1		0	0	-2	0	0	0	0	0
9	BICF2P1318954	13461625	4	4	4	4	4	4	2	4	4	4	4	4	4	4	4	4		0	0	0	2	0	0	0	0
9	BICF2P577039	13474456	2	2	2	2	4	2	4	2	2	2	2	2	2	2	2	2		0	0	-2	-2	0	0	0	0
9	BICF2P220675	13481554	3	3	3	3	1	3	1	3	3	3	3	3	3	3	3	3		0	0	2	2	0	0	0	0
9	TIGRP2P131417_rs9250623	13493545	1	1	1	1	2	1	2	1	1	1	1	1	1	1	1	1		0	0	-1	-1	0	0	0	0
9	BICF2S23214271	13502444	4	4	4	4	4	4	4	4	4	4	4	4	4	4	4	4		0	0	0	0	0	0	0	0
9	BICF2P1328224	13512270	3	3	3	3	3	3	3	3	3	3	3	3	3	3	3	3		0	0	0	0	0	0	0	0
9	BICF2P63521	13518086	3	3	3	3	1	3	1	3	3	3	3	3	3	3	3	3		0	0	2	2	0	0	0	0
9	BICF2P63519	13519584	3	3	3	3	3	3	3	3	3	3	3	3	3	3	3	3		0	0	0	0	0	0	0	0
9	BICF2P722870	13527963	3	3	3	3	3	3	1	3	3	3	3	3	3	3	3	3		0	0	0	2	0	0	0	0
9	BICF2P978505	13537051	3	3	3	3	1	3	3	3	3	3	3	3	3	3	3	3		0	0	2	0	0	0	0	0
9	TIGRP2P131391_rs8850423	13549079	2	2	2	2	2	2	2	2	2	2	2	2	2	2	2	2		0	0	0	0	0	0	0	0
9	BICF2P149230	13565242	4	4	4	4	2	4	4	4	4	4	4	4	4	4	4	4		0	0	2	0	0	0	0	0
9	BICF2P275863	13580372	3	3	3	3	3	3	3	3	3	3	3	3	3	3	3	3		0	0	0	0	0	0	0	0
9	BICF2G630827703	13581947	1	1	1	1	1	1	1	1	1	1	1	1	1	1	1	1		0	0	0	0	0	0	0	0
9	BICF2S22920941	13605174	4	4	4	4	4	4	4	4	4	4	4	4	4	4	4	4		0	0	0	0	0	0	0	0
9	BICF2P378226	13616096	1	1	1	1	3	1	1	1	1	1	1	1	1	1	1	1		0	0	-2	0	0	0	0	0
9	BICF2P871320	13627287	1	1	1	1	1	1	1	1	1	1	1	1	1	1	1	1		0	0	0	0	0	0	0	0
9	BICF2P612600	13644385	1	1	1	1	1	1	1	1	1	1	1	1	1	1	1	1		0	0	0	0	0	0	0	0
9	TIGRP2P131379_rs8990402	13653094	4	4	4	4	4	4	4	4	4	4	4	4	4	4	4	4		0	0	0	0	0	0	0	0
9	BICF2S22918640	13663671	1	1	1	1	1	1	1	1	1	1	1	1	1	1	1	1		0	0	0	0	0	0	0	0
9	BICF2P1362114	13672886	3	3	3	3	3	3	3	3	3	3	3	3	3	3	3	3		0	0	0	0	0	0	0	0
9	BICF2P567810	13687876	4	4	4	4	4	4	4	4	4	4	4	4	4	4	4	4		0	0	0	0	0	0	0	0
9	BICF2P954258	13697476	2	2	2	2	2	2	2	2	2	2	2	2	2	2	2	2		0	0	0	0	0	0	0	0
9	BICF2P410430	13708954	2	2	2	2	2	2	2	2	2	2	2	2	2	2	2	2		0	0	0	0	0	0	0	0
9	BICF2P1100728	13723303	3	3	3	3	3	3	3	3	3	3	3	3	3	3	3	3		0	0	0	0	0	0	0	0
9	BICF2S23023176	13731607	3	3	3	3	3	3	3	3	3	3	3	3	3	3	3	3		0	0	0	0	0	0	0	0
9	BICF2P229820	13746714	2	2	2	2	1	2	2	2	2	2	2	2	2	2	2	2		0	0	1	0	0	0	0	0
9	BICF2P819347	13762936	2	2	2	2	2	2	2	2	2	2	2	2	2	2	2	2		0	0	0	0	0	0	0	0
9	BICF2P1003965	13785449	2	2	2	2	2	2	2	2	2	2	2	2	2	2	2	2		0	0	0	0	0	0	0	0
9	TIGRP2P131372_rs9179124	13789654	2	2	2	2	2	2	2	2	2	2	2	2	2	2	2	2		0	0	0	0	0	0	0	0
9	TIGRP2P131371_rs8611131	13821501	3	3	3	3	3	3	3	3	3	3	3	3	3	3	3	3		0	0	0	0	0	0	0	0
9	BICF2G630827702	13839218	1	1	1	1	1	1	1	1	1	1	1	1	1	1	1	1		0	0	0	0	0	0	0	0
9	BICF2P1348014	13861665	2	2	2	2	2	2	2	2	2	2	2	2	2	2	2	2		0	0	0	0	0	0	0	0
9	BICF2P1283898	13877281	2	2	2	2	2	2	2	2	2	2	2	2	2	2	2	2		0	0	0	0	0	0	0	0
9	BICF2P476013	13886512	1	1	1	1	1	1	1	1	1	1	1	1	1	1	1	1		0	0	0	0	0	0	0	0
9	BICF2S23148912	13895160	4	4	4	4	4	4	4	4	4	4	4	4	4	4	4	4		0	0	0	0	0	0	0	0
9	BICF2P1358518	13909223	2	2	2	2	2	2	2	2	2	2	2	2	2	2	2	2		0	0	0	0	0	0	0	0
9	BICF2S24116872	13916602	4	4	4	4	4	4	4	4	4	4	4	4	4	4	4	4		0	0	0	0	0	0	0	0
9	G544f58S24	13932946	2	2	2	2	2	2	2	2	2	2	2	2	2	2	2	2		0	0	0	0	0	0	0	0
9	TIGRP2P131370_rs8933439	13941985	3	3	3	3	3	3	3	3	3	3	3	3	3	3	3	3		0	0	0	0	0	0	0	0
9	BICF2S23136861	13981590	1	1	1	1	1	1	1	1	1	1	1	1	1	1	1	1		0	0	0	0	0	0	0	0
9	BICF2P309026	13991801	2	2	2	2	2	2	2	2	2	2	2	2	2	2	2	2		0	0	0	0	0	0	0	0
9	TIGRP2P131368_rs8922309	14005018	3	3	3	3	3	3	3	3	3	3	3	3	3	3	3	3		0	0	0	0	0	0	0	0
9	BICF2P83519	14019393	2	2	2	2	2	2	2	2	2	2	2	2	2	2	2	2		0	0	0	0	0	0	0	0
9	BICF2S23121450	14042698	1	1	1	1	1	1	3	1	1	1	1	1	1	1	1	1		0	0	0	-2	0	0	0	0
9	BICF2S232490	14074785	3	3	3	3	3	3	3	3	3	3	3	3	3	3	3	3		0	0	0	0	0	0	0	0
9	BICF2P54232	14078240	1	1	1	1	1	1	1	1	1	1	1	1	1	1	1	1		0	0	0	0	0	0	0	0
9	BICF2P694696	14091721	1	1	1	1	1	1	1	1	1	1	1	1	1	1	1	1		0	0	0	0	0	0	0	0
9	BICF2P1398687	14103400	4	4	4	4	2	4	2	4	4	4	4	4	4	4	4	4		0	0	2	2	0	0	0	0
9	BICF2S23510298	14119329	1	1	1	1	3	1	1	1	1	1	1	1	1	1	1	1		0	0	-2	0	0	0	0	0
9	BICF2P1392188	14147542	2	2	1	2	2	2	2	2	2	2	1	2	1	1	1	2		0	1	0	0	0	1	0	1
9	BICF2P997381	14163077	3	3	3	3	3	3	3	3	3	3	3	3	3	3	3	3		0	0	0	0	0	0	0	0
9	BICF2P531568	14183915	4	4	4	4	4	4	4	4	4	4	4	4	4	4	4	4		0	0	0	0	0	0	0	0
9	TIGRP2P131348_rs8707552	14212643	1	1	1	1	4	1	1	1	1	1	1	1	1	1	1	1		0	0	-3	0	0	0	0	0
9	BICF2P337737	14222169	2	2	2	2	3	2	2	2	2	2	2	2	2	2	2	2		0	0	-1	0	0	0	0	0
9	BICF2P1437443	14228986	2	2	2	2	4	2	2	2	2	2	2	2	2	2	2	2		0	0	-2	0	0	0	0	0
9	BICF2P772423	14236900	4	4	4	4	1	4	4	4	4	4	4	4	4	4	4	4		0	0	3	0	0	0	0	0
9	BICF2P817518	14252023	3	3	3	3	3	3	3	3	3	3	3	3	3	3	3	3		0	0	0	0	0	0	0	0
9	BICF2P597343	14259915	4	4	4	4	2	4	4	4	4	4	4	4	4	4	4	4		0	0	2	0	0	0	0	0
9	BICF2P1113569	14289142	3	3	1	3	3	3	1	3	3	3	1	3	1	1	1	3		0	2	0	2	0	2	0	2
9	BICF2P360409	14303544	2	2	4	2	2	2	4	2	2	2	4	2	4	4	4	2		0	-2	0	-2	0	-2	0	-2
9	BICF2P868222	14307606	2	2	4	2	2	2	4	2	2	2	4	2	4	4	4	2		0	-2	0	-2	0	-2	0	-2
9	BICF2P302858	14324425	4	4	2	4	4	4	2	4	4	4	2	4	2	2	2	4		0	2	0	2	0	2	0	2
9	BICF2S23641698	14330519	1	1	1	1	1	1	3	1	1	1	1	1	1	1	1	1		0	0	0	-2	0	0	0	0
9	BICF2S23526433	14346588	2	2	2	2	2	2	2	2	2	2	2	2	2	2	2	2		0	0	0	0	0	0	0	0
9	G545f29S175	14368159	4	4	4	4	4	4	4	4	4	4	4	4	4	4	4	4		0	0	0	0	0	0	0	0
9	BICF2S2453276	14381677	3	3	3	3	3	3	3	3	3	3	3	3	3	3	3	3		0	0	0	0	0	0	0	0
9	BICF2S23453357	14387553	4	4	4	4	4	4	4	4	4	4	4	4	4	4	4	4		0	0	0	0	0	0	0	0
9	BICF2S24110328	14415261	3	3	3	3	3	3	3	3	3	3	3	3	3	3	3	3		0	0	0	0	0	0	0	0
9	BICF2P257933	14436629	3	3	3	3	3	3	3	3	3	3	3	3	3	3	3	3		0	0	0	0	0	0	0	0
9	BICF2P1470913	14452663	1	1	1	1	1	1	1	1	1	1	1	1	1	1	1	1		0	0	0	0	0	0	0	0
9	BICF2P877906	14465419	3	3	3	3	2	3	2	3	3	3	3	3	3	3	3	3		0	0	1	1	0	0	0	0
9	BICF2P149861	14478752	4	4	4	4	4	4	4	4	4	4	4	4	4	4	4	4		0	0	0	0	0	0	0	0
9	BICF2P495004	14491160	2	2	2	2	2	2	2	2	2	2	2	2	2	2	2	2		0	0	0	0	0	0	0	0
9	BICF2P1421034	14515501	4	4	4	4	4	4	4	4	4	4	4	4	4	4	4	4		0	0	0	0	0	0	0	0
9	BICF2P156242	14540188	4	4	4	4	4	4	4	4	4	4	4	4	4	4	4	4		0	0	0	0	0	0	0	0
9	BICF2S2328455	14545731	3	3	1	3	3	3	3	3	3	3	1	3	3	3	1	3		0	2	0	0	0	2	0	2
9	BICF2P1360458	14547338	2	2	2	2	2	2	2	2	2	2	2	2	2	2	2	2		0	0	0	0	0	0	0	0
9	BICF2S2329190	14549036	1	1	1	1	1	1	1	1	1	1	1	1	1	1	1	1		0	0	0	0	0	0	0	0
9	BICF2P35065	14568548	4	4	2	4	2	4	2	4	4	4	2	4	4	4	2	4		0	2	2	2	0	2	0	2
9	BICF2S23214249	14571160	2	2	2	2	2	2	2	2	2	2	2	2	2	2	2	2		0	0	0	0	0	0	0	0
9	BICF2P169593	14586499	2	2	2	2	2	2	2	2	2	2	2	2	2	2	2	2		0	0	0	0	0	0	0	0
9	BICF2P684563	14599076	4	4	4	4	4	4	4	4	4	4	4	4	4	4	4	4		0	0	0	0	0	0	0	0
9	BICF2P202298	14605219	1	1	1	1	1	1	1	1	1	1	1	1	1	1	1	1		0	0	0	0	0	0	0	0
9	TIGRP2P131320_rs8716132	14623807	3	3	3	3	3	3	3	3	3	3	3	3	3	3	3	3		0	0	0	0	0	0	0	0
9	TIGRP2P131317_rs9114296	14629278	3	3	1	3	3	3	3	3	3	3	1	3	3	3	1	3		0	2	0	0	0	2	0	2
9	BICF2P1061810	14645464	2	2	2	2	2	2	2	2	2	2	2	2	2	2	2	2		0	0	0	0	0	0	0	0
9	TIGRP2P123210_rs8754621	14652845	1	1	1	1	1	1	1	1	1	1	1	1	1	1	1	1		0	0	0	0	0	0	0	0
9	BICF2P33519	14668121	1	1	3	1	3	1	3	1	1	1	3	1	1	1	3	1		0	-2	-2	-2	0	-2	0	-2
9	BICF2S2337469	14679055	4	4	4	4	4	4	2	4	4	4	4	4	4	4	4	4		0	0	0	2	0	0	0	0
9	BICF2S23534706	14680468	3	3	3	3	1	3	1	3	3	3	3	3	3	3	3	3		0	0	2	2	0	0	0	0
9	BICF2S23522949	14685480	2	2	2	2	2	2	2	2	2	2	2	2	2	2	2	2		0	0	0	0	0	0	0	0
9	BICF2S23517692	14704372	3	3	3	3	3	3	1	3	3	3	3	3	3	3	3	3		0	0	0	2	0	0	0	0
9	TIGRP2P123183_rs9187437	14712439	1	1	1	1	3	1	1	1	1	1	1	1	1	1	1	1		0	0	-2	0	0	0	0	0
9	BICF2P823592	14724913	3	3	3	3	3	3	3	3	3	3	3	3	3	3	3	3		0	0	0	0	0	0	0	0
9	BICF2P103127	14732372	2	2	2	2	2	2	2	2	2	2	2	2	2	2	2	2		0	0	0	0	0	0	0	0
9	BICF2S23211226	14749482	3	3	3	3	3	3	3	3	3	3	3	3	3	3	3	3		0	0	0	0	0	0	0	0
9	BICF2P644710	14761474	2	2	4	2	2	2	2	2	2	2	4	2	2	2	4	2		0	-2	0	0	0	-2	0	-2
9	BICF2P242077	14771028	4	4	2	4	2	4	2	4	4	4	2	4	4	4	2	4		0	2	2	2	0	2	0	2
9	BICF2S23229872	14778483	4	4	4	4	4	4	4	4	4	4	4	4	4	4	4	4		0	0	0	0	0	0	0	0
9	BICF2P127526	14790301	4	4	4	4	4	4	4	4	4	4	4	4	4	4	4	4		0	0	0	0	0	0	0	0
9	BICF2P488623	14806523	2	2	2	2	2	2	2	2	2	2	2	2	2	2	2	2		0	0	0	0	0	0	0	0
9	TIGRP2P123165_rs9098280	14820805	4	4	2	4	2	4	4	4	4	4	2	4	4	4	2	4		0	2	2	0	0	2	0	2
9	BICF2S2334042	14823540	2	2	4	2	2	2	2	2	2	2	4	2	2	2	4	2		0	-2	0	0	0	-2	0	-2
9	BICF2P515044	14833586	2	2	4	2	2	2	2	2	2	2	4	2	2	2	4	2		0	-2	0	0	0	-2	0	-2
9	BICF2S229772	14854266	3	3	4	3	4	3	3	3	3	3	4	3	3	3	4	3		0	-1	-1	0	0	-1	0	-1
9	TIGRP2P123153_rs9076656	14863963	4	4	4	4	3	4	4	4	4	4	4	4	4	4	4	4		0	0	1	0	0	0	0	0
9	BICF2P592894	14875980	2	2	2	2	2	2	2	2	2	2	2	2	2	2	2	2		0	0	0	0	0	0	0	0
9	TIGRP2P123149_rs8883967	14880890	4	4	4	4	4	4	4	4	4	4	4	4	4	4	4	4		0	0	0	0	0	0	0	0
9	BICF2P411608	14894037	3	3	3	3	1	3	3	3	3	3	1	3	3	3	1	3		0	0	2	0	0	2	0	2
9	BICF2P871200	14895207	3	3	3	3	1	3	3	3	3	3	1	3	3	3	1	3		0	0	2	0	0	2	0	2
9	BICF2P353627	14910355	1	1	1	1	1	1	1	1	1	1	3	1	1	1	3	1		0	0	0	0	0	-2	0	-2
9	BICF2S2357637	14918659	3	3	3	3	3	3	3	3	3	3	3	3	3	3	3	3		0	0	0	0	0	0	0	0
9	BICF2P430214	14926981	3	3	3	3	4	3	3	3	3	3	3	3	3	3	3	3		0	0	-1	0	0	0	0	0
9	BICF2S23126382	14970722	3	3	3	3	1	3	3	3	3	3	1	3	3	3	1	3		0	0	2	0	0	2	0	2
9	BICF2P98561	14974223	1	1	1	1	1	1	1	1	1	1	1	1	1	1	1	1		0	0	0	0	0	0	0	0
9	TIGRP2P123139_rs8986901	14985167	2	2	2	2	2	2	2	2	2	2	2	2	2	2	2	2		0	0	0	0	0	0	0	0
9	BICF2P196780	14998702	1	1	1	1	1	1	1	1	1	1	1	1	1	1	1	1		0	0	0	0	0	0	0	0
9	BICF2P897099	15007368	3	3	3	3	3	3	3	3	3	3	3	3	3	3	3	3		0	0	0	0	0	0	0	0
9	BICF2P1436402	15020701	3	3	3	3	3	3	3	3	3	3	1	3	3	3	1	3		0	0	0	0	0	2	0	2
9	BICF2S23416089	15030766	2	2	2	2	2	2	2	2	2	2	2	2	2	2	2	2		0	0	0	0	0	0	0	0
9	TIGRP2P123125_rs9074353	15049251	2	2	2	2	2	2	2	2	2	2	2	2	2	2	2	2		0	0	0	0	0	0	0	0
9	TIGRP2P123122_rs8736681	15053117	1	1	1	1	3	1	1	1	1	1	1	1	1	1	1	1		0	0	-2	0	0	0	0	0
9	BICF2P978951	15075817	4	4	4	4	4	4	4	4	4	4	4	4	4	4	4	4		0	0	0	0	0	0	0	0
9	BICF2S22937536	15095642	3	3	3	3	1	3	3	3	3	3	1	3	3	3	1	3		0	0	2	0	0	2	0	2
9	BICF2P322357	15099965	3	3	3	3	3	3	3	3	3	3	1	3	3	3	1	3		0	0	0	0	0	2	0	2
9	BICF2P881262	15113232	4	4	4	4	2	4	4	4	4	4	2	4	4	4	2	4		0	0	2	0	0	2	0	2
9	BICF2P83907	15122433	4	4	4	4	4	4	4	4	4	4	4	4	4	4	4	4		0	0	0	0	0	0	0	0
9	BICF2S22955731	15125198	2	2	2	2	2	2	2	2	2	2	2	2	2	2	2	2		0	0	0	0	0	0	0	0
9	BICF2P931374	15139567	3	3	3	3	1	3	3	3	3	3	1	3	3	3	1	3		0	0	2	0	0	2	0	2
9	BICF2P385032	15149398	4	4	4	4	4	4	4	4	4	4	4	4	4	4	4	4		0	0	0	0	0	0	0	0
9	TIGRP2P123096_rs8578541	15164509	2	2	2	2	2	2	2	2	2	2	2	2	2	2	2	2		0	0	0	0	0	0	0	0
9	BICF2P1371428	15178573	2	2	2	2	2	2	2	2	2	2	2	2	2	2	2	2		0	0	0	0	0	0	0	0
9	BICF2P206197	15183028	3	3	3	3	3	3	3	3	3	3	3	3	3	3	3	3		0	0	0	0	0	0	0	0
9	TIGRP2P123085_rs8592010	15201168	1	1	1	1	1	1	1	1	1	1	1	1	1	1	1	1		0	0	0	0	0	0	0	0
9	TIGRP2P123081_rs8695428	15213421	4	4	4	4	4	4	4	4	4	4	4	4	4	4	4	4		0	0	0	0	0	0	0	0
9	BICF2S23748522	15214295	4	4	4	4	4	4	4	4	4	4	4	4	4	4	4	4		0	0	0	0	0	0	0	0
9	BICF2S23220840	15229640	4	4	4	4	2	4	4	4	4	4	2	4	4	4	2	4		0	0	2	0	0	2	0	2
9	BICF2P421279	15237160	2	2	2	2	2	2	2	2	2	2	1	2	2	2	1	2		0	0	0	0	0	1	0	1
9	BICF2S2341377	15248839	1	1	1	1	1	1	1	1	1	1	2	1	1	1	2	1		0	0	0	0	0	-1	0	-1
9	BICF2P415777	15271150	4	4	4	4	4	4	4	4	4	4	4	4	4	4	4	4		0	0	0	0	0	0	0	0
9	BICF2S2344326	15272128	1	1	1	1	3	1	1	1	1	1	1	1	1	1	1	1		0	0	-2	0	0	0	0	0
9	BICF2P875387	15289913	4	4	4	4	4	4	4	4	4	4	2	4	4	4	2	4		0	0	0	0	0	2	0	2
9	BICF2P318017	15295008	4	4	4	4	2	4	4	4	4	4	4	4	4	4	4	4		0	0	2	0	0	0	0	0
9	BICF2S23125367	15314051	4	4	4	4	4	4	4	4	4	4	4	4	4	4	4	4		0	0	0	0	0	0	0	0
9	TIGRP2P123054_rs8988636	15328312	4	4	4	4	4	4	4	4	4	4	1	4	4	4	1	4		0	0	0	0	0	3	0	3
9	BICF2S23231596	15334704	2	2	2	2	2	2	2	2	2	2	4	2	2	2	4	2		0	0	0	0	0	-2	0	-2
9	BICF2P214459	15345095	2	2	2	2	2	2	2	2	2	2	2	2	2	2	2	2		0	0	0	0	0	0	0	0
9	BICF2S2362140	15362497	2	2	2	2	1	2	2	2	2	2	2	2	2	2	2	2		0	0	1	0	0	0	0	0
9	BICF2S22927103	15364617	2	2	2	2	4	2	2	2	2	2	2	2	2	2	2	2		0	0	-2	0	0	0	0	0
9	BICF2P1262649	15376867	4	4	4	4	4	4	4	4	4	4	4	4	4	4	4	4		0	0	0	0	0	0	0	0
9	BICF2P936307	15391681	4	4	4	4	4	4	4	4	4	4	4	4	4	4	4	4		0	0	0	0	0	0	0	0
9	BICF2P1160954	15408717	1	1	1	1	1	1	1	1	1	1	1	1	1	1	1	1		0	0	0	0	0	0	0	0
9	BICF2P600921	15411934	2	2	2	2	2	2	2	2	2	2	2	2	2	2	2	2		0	0	0	0	0	0	0	0
9	BICF2P1378969	15423286	2	2	2	2	2	2	2	2	2	2	2	2	2	2	2	2		0	0	0	0	0	0	0	0
9	BICF2P1292091	15424867	2	2	2	2	2	2	2	2	2	2	2	2	2	2	2	2		0	0	0	0	0	0	0	0
9	BICF2P597796	15435957	1	1	1	1	1	1	1	1	1	1	1	1	1	1	1	1		0	0	0	0	0	0	0	0
9	BICF2P280208	15451185	1	1	1	1	1	1	1	1	1	1	1	1	1	1	1	1		0	0	0	0	0	0	0	0
9	BICF2P393506	15464913	1	1	1	1	3	1	1	1	1	1	3	1	1	1	3	1		0	0	-2	0	0	-2	0	-2
9	BICF2P1288768	15468561	4	4	4	4	2	4	4	4	4	4	2	4	4	4	2	4		0	0	2	0	0	2	0	2
9	TIGRP2P123011_rs8627041	15478672	2	2	2	2	2	2	2	2	2	2	2	2	2	2	2	2		0	0	0	0	0	0	0	0
9	BICF2S22959351	15494178	3	3	3	3	4	3	3	3	3	3	4	3	3	3	4	3		0	0	-1	0	0	-1	0	-1
9	BICF2P946866	15522025	2	2	2	2	4	2	2	2	2	2	2	2	2	2	2	2		0	0	-2	0	0	0	0	0
9	BICF2P939366	15531015	2	2	2	2	4	2	2	2	2	2	4	2	2	2	4	2		0	0	-2	0	0	-2	0	-2
9	BICF2P504361	15539336	3	3	3	3	3	3	3	3	3	3	3	3	3	3	3	3		0	0	0	0	0	0	0	0
9	BICF2S23435718	15555641	3	3	3	3	3	3	3	3	3	3	3	3	3	3	3	3		0	0	0	0	0	0	0	0
9	BICF2P290179	15558816	1	1	1	1	1	1	1	1	1	1	1	1	1	1	1	1		0	0	0	0	0	0	0	0
9	BICF2P1437270	15573364	3	3	3	3	1	3	3	3	3	3	1	3	3	3	1	3		0	0	2	0	0	2	0	2
9	TIGRP2P122994_rs9180347	15592776	3	3	3	3	3	3	3	3	3	3	4	3	3	3	4	3		0	0	0	0	0	-1	0	-1
9	BICF2P863881	15599028	2	2	2	2	2	2	2	2	2	2	2	2	2	2	2	2		0	0	0	0	0	0	0	0
9	BICF2S23028523	15606024	3	3	3	3	3	3	3	3	3	3	3	3	3	3	3	3		0	0	0	0	0	0	0	0
9	BICF2P837568	15620873	1	1	1	1	1	1	1	1	1	1	3	1	1	1	3	1		0	0	0	0	0	-2	0	-2
9	BICF2P158986	15636457	1	1	1	1	1	1	1	1	1	1	3	1	1	1	3	1		0	0	0	0	0	-2	0	-2
9	BICF2S2324010	15652216	2	2	2	2	2	2	2	2	2	2	2	2	2	2	2	2		0	0	0	0	0	0	0	0
9	BICF2P335546	15662793	1	1	1	1	1	1	1	1	1	1	3	1	1	1	3	1		0	0	0	0	0	-2	0	-2
9	BICF2P1426353	15676646	3	3	3	3	3	3	3	3	3	3	1	3	3	3	1	3		0	0	0	0	0	2	0	2
9	BICF2P988600	15696608	1	1	1	1	1	1	1	1	1	1	1	1	1	1	1	1		0	0	0	0	0	0	0	0
9	BICF2P1071056	15711112	1	1	1	1	1	1	1	1	1	1	2	1	1	1	2	1		0	0	0	0	0	-1	0	-1
9	BICF2P1039289	15720448	4	4	4	4	4	4	4	4	4	4	2	4	4	4	2	4		0	0	0	0	0	2	0	2
9	BICF2P1054525	15753885	3	3	3	3	3	3	3	3	3	3	3	3	3	3	3	3		0	0	0	0	0	0	0	0
9	TIGRP2P122931_rs8615391	15758714	2	2	2	2	2	2	2	2	2	2	4	2	2	2	4	2		0	0	0	0	0	-2	0	-2
9	BICF2P1137230	15767568	2	2	2	2	2	2	2	2	2	2	4	2	2	2	4	2		0	0	0	0	0	-2	0	-2
9	BICF2P718275	15783099	3	3	3	3	3	3	3	3	3	3	3	3	3	3	3	3		0	0	0	0	0	0	0	0
9	BICF2P393326	15797061	2	2	2	2	2	2	2	2	2	2	2	2	2	2	2	2		0	0	0	0	0	0	0	0
9	BICF2P410707	15799863	3	3	3	3	3	3	3	3	3	3	3	3	3	3	3	3		0	0	0	0	0	0	0	0
9	BICF2S2317717	15834021	2	2	2	2	2	2	2	2	2	2	2	2	2	2	2	2		0	0	0	0	0	0	0	0
9	BICF2S23223892	15866854	1	1	1	1	1	1	1	1	1	1	1	1	1	1	1	1		0	0	0	0	0	0	0	0
9	BICF2P328758	15869192	4	4	4	4	4	4	4	4	4	4	4	4	4	4	4	4		0	0	0	0	0	0	0	0
9	BICF2P158760	15885016	4	4	4	4	4	4	4	4	4	4	4	4	4	4	4	4		0	0	0	0	0	0	0	0
9	TIGRP2P122906_rs8977328	15899187	2	2	2	2	4	2	2	2	2	2	4	2	2	2	4	2		0	0	-2	0	0	-2	0	-2
9	BICF2S23055739	15908012	1	1	1	1	4	1	1	1	1	1	4	1	1	1	4	1		0	0	-3	0	0	-3	0	-3
9	BICF2P385702	15917141	1	1	1	1	1	1	1	1	1	1	1	1	1	1	1	1		0	0	0	0	0	0	0	0
9	BICF2P1161165	15928112	4	4	4	4	4	4	4	4	4	4	4	4	4	4	4	4		0	0	0	0	0	0	0	0
9	BICF2S23438262	15940990	3	3	3	3	3	3	3	3	3	3	3	3	3	3	3	3		0	0	0	0	0	0	0	0
9	BICF2S23516922	15954884	4	4	4	4	3	4	4	4	4	4	4	4	4	4	4	4		0	0	1	0	0	0	0	0
9	BICF2S2438924	15966776	2	2	2	2	2	2	2	2	2	2	4	2	2	2	4	2		0	0	0	0	0	-2	0	-2
9	BICF2P39549	15983521	2	2	2	2	2	2	2	2	2	2	1	2	2	2	1	2		0	0	0	0	0	1	0	1
9	BICF2S2294380	15991574	3	3	3	3	3	3	3	3	3	3	1	3	3	3	1	3		0	0	0	0	0	2	0	2
9	BICF2S2439997	15999061	4	4	4	4	4	4	4	4	4	4	4	4	4	4	4	4		0	0	0	0	0	0	0	0
9	BICF2P1251030	16000094	2	2	2	2	4	2	2	2	2	2	4	2	2	2	4	2		0	0	-2	0	0	-2	0	-2
9	BICF2P192682	16011487	4	4	4	4	4	4	4	4	4	4	4	4	4	4	4	4		0	0	0	0	0	0	0	0
9	BICF2P1227511	16023059	2	2	2	2	2	2	2	2	2	2	1	2	2	2	1	2		0	0	0	0	0	1	0	1
9	BICF2P452889	16031481	4	4	4	4	4	4	4	4	4	4	4	4	4	4	4	4		0	0	0	0	0	0	0	0
9	BICF2S23213488	16046413	4	4	4	4	4	4	4	4	4	4	3	4	4	4	3	4		0	0	0	0	0	1	0	1
9	BICF2P364366	16054451	2	2	2	2	2	2	2	2	2	2	4	2	2	2	4	2		0	0	0	0	0	-2	0	-2
9	BICF2P47724	16064585	2	2	2	2	2	2	2	2	2	2	2	2	2	2	2	2		0	0	0	0	0	0	0	0
9	TIGRP2P122882_rs8697130	16082059	4	4	4	4	4	4	4	4	4	4	4	4	4	4	4	4		0	0	0	0	0	0	0	0
9	TIGRP2P122880_rs8730353	16098287	1	1	1	1	1	1	1	1	1	1	1	1	1	1	1	1		0	0	0	0	0	0	0	0
9	BICF2P1103697	16098793	2	2	2	2	2	2	2	2	2	2	2	2	2	2	2	2		0	0	0	0	0	0	0	0
9	BICF2P437369	16116090	4	4	4	4	4	4	4	4	4	4	4	4	4	4	4	4		0	0	0	0	0	0	0	0
9	BICF2S23147133	16132540	1	1	1	1	1	1	1	1	1	1	1	1	1	1	1	1		0	0	0	0	0	0	0	0
9	BICF2P277664	16137307	3	3	3	3	3	3	3	3	3	3	3	3	3	3	3	3		0	0	0	0	0	0	0	0
9	BICF2P438701	16152381	1	1	1	1	1	1	1	1	1	1	1	1	1	1	1	1		0	0	0	0	0	0	0	0
9	BICF2P589810	16160343	2	2	2	2	2	2	2	2	2	2	2	2	2	2	2	2		0	0	0	0	0	0	0	0
9	BICF2P394578	16183028	4	4	4	4	4	4	4	4	4	4	4	4	4	4	4	4		0	0	0	0	0	0	0	0
9	BICF2S22940511	16196117	4	4	4	4	4	4	4	4	4	4	3	4	4	4	3	4		0	0	0	0	0	1	0	1
9	TIGRP2P122861_rs9011246	16209274	2	2	2	2	2	2	2	2	2	2	2	2	2	2	2	2		0	0	0	0	0	0	0	0
9	BICF2P1079087	16219670	1	1	1	1	1	1	1	1	1	1	3	1	1	1	3	1		0	0	0	0	0	-2	0	-2
9	BICF2S23422364	16230379	4	4	4	4	4	4	4	4	4	4	4	4	4	4	4	4		0	0	0	0	0	0	0	0
9	BICF2P464960	16237642	3	3	3	3	3	3	3	3	3	3	1	3	3	3	1	3		0	0	0	0	0	2	0	2
9	BICF2P579696	16251721	4	4	4	4	4	4	4	4	4	4	2	4	4	4	2	4		0	0	0	0	0	2	0	2
9	BICF2P497312	16266661	2	2	2	2	2	2	2	2	2	2	2	2	2	2	2	2		0	0	0	0	0	0	0	0
9	BICF2P1230700	16289187	4	4	4	4	4	4	4	4	4	4	2	4	4	4	2	4		0	0	0	0	0	2	0	2
9	BICF2S24322284	16311520	3	3	3	3	3	3	3	3	3	3	3	3	3	3	3	3		0	0	0	0	0	0	0	0
9	BICF2P1367090	16319311	2	2	2	2	2	2	2	2	2	2	4	2	2	2	4	2		0	0	0	0	0	-2	0	-2
9	BICF2P1330724	16329684	4	4	4	4	4	4	4	4	4	4	2	4	4	4	2	4		0	0	0	0	0	2	0	2
9	BICF2P429213	16357705	3	3	3	3	3	3	3	3	3	3	3	3	3	3	3	3		0	0	0	0	0	0	0	0
9	TIGRP2P122831_rs8743220	16368608	2	2	2	2	2	2	2	2	2	2	2	2	2	2	2	2		0	0	0	0	0	0	0	0
9	BICF2P743446	16387566	3	3	3	3	3	3	3	3	3	3	3	3	3	3	3	3		0	0	0	0	0	0	0	0
9	BICF2P664085	16398422	3	3	3	3	3	3	3	3	3	3	3	3	3	3	3	3		0	0	0	0	0	0	0	0
9	BICF2S2312267	16415938	2	2	2	2	2	2	2	2	2	2	2	2	2	2	2	2		0	0	0	0	0	0	0	0
9	BICF2P674761	16429658	2	2	2	2	2	2	2	2	2	2	2	2	2	2	2	2		0	0	0	0	0	0	0	0
9	TIGRP2P122814_rs8693201	16433668	2	2	2	2	2	2	2	2	2	2	2	2	2	2	2	2		0	0	0	0	0	0	0	0
9	BICF2P439062	16443647	2	2	2	2	2	2	2	2	2	2	4	2	2	2	4	2		0	0	0	0	0	-2	0	-2
9	TIGRP2P122813_rs9123115	16455758	2	2	2	2	2	2	2	2	2	2	4	2	2	2	4	2		0	0	0	0	0	-2	0	-2
9	BICF2P422703	16472361	3	3	3	3	3	3	3	3	3	3	1	3	3	3	1	3		0	0	0	0	0	2	0	2
9	BICF2P1125643	16493753	2	2	2	2	2	2	2	2	2	2	2	2	2	2	2	2		0	0	0	0	0	0	0	0
9	BICF2P177530	16503678	3	3	3	3	3	3	3	3	3	3	3	3	3	3	3	3		0	0	0	0	0	0	0	0
9	TIGRP2P122801_rs9003400	16521112	3	3	3	3	3	3	3	3	3	3	3	3	3	3	3	3		0	0	0	0	0	0	0	0
9	BICF2P528580	16533482	1	1	1	1	1	1	1	1	1	1	1	1	1	1	1	1		0	0	0	0	0	0	0	0
9	BICF2P518001	16535919	1	1	1	1	1	1	1	1	1	1	2	1	1	1	2	1		0	0	0	0	0	-1	0	-1
9	BICF2S23210280	16547394	1	1	1	1	1	1	1	1	1	1	3	1	1	1	3	1		0	0	0	0	0	-2	0	-2
9	BICF2P1328373	16559175	4	4	4	4	4	4	4	4	4	4	2	4	4	4	2	4		0	0	0	0	0	2	0	2
9	BICF2P684875	16575246	3	3	3	3	3	3	3	3	3	3	3	3	3	3	3	3		0	0	0	0	0	0	0	0
9	BICF2S23248752	16584451	2	2	2	2	2	2	2	2	2	2	4	2	2	2	4	2		0	0	0	0	0	-2	0	-2
9	TIGRP2P122786_rs8677070	16602568	3	3	3	3	3	3	3	3	3	3	3	3	3	3	3	3		0	0	0	0	0	0	0	0
9	TIGRP2P122785_rs9047176	16613564	2	2	2	2	2	2	2	2	2	2	2	2	2	2	2	2		0	0	0	0	0	0	0	0
9	BICF2P384094	16620788	3	3	3	3	3	3	3	3	3	3	3	3	3	3	3	3		0	0	0	0	0	0	0	0
9	BICF2P289055	16634180	3	3	3	3	4	3	3	3	3	3	3	3	3	3	3	3		0	0	-1	0	0	0	0	0
9	BICF2S2399608	16688270	2	2	2	2	2	2	2	2	2	2	2	2	2	2	2	2		0	0	0	0	0	0	0	0
9	BICF2G630827582	16697732	4	4	4	4	4	4	4	4	4	4	2	4	4	4	2	4		0	0	0	0	0	2	0	2
9	BICF2G630827553	16709575	3	3	3	3	3	3	3	3	3	3	1	3	3	3	1	3		0	0	0	0	0	2	0	2
9	BICF2G630827487	16730829	3	3	3	3	3	3	3	3	3	3	4	3	3	3	4	3		0	0	0	0	0	-1	0	-1
9	BICF2G630827481	16733839	4	4	4	4	2	4	4	4	4	4	2	4	4	4	2	4		0	0	2	0	0	2	0	2
9	BICF2G630827451	16745118	3	3	3	3	3	3	3	3	3	3	3	3	3	3	3	3		0	0	0	0	0	0	0	0
9	BICF2G630827126	16846978	0	0	0	0	0	0	0	0	0	0	0	0	0	0	0	0		0	0	0	0	0	0	0	0
9	BICF2G630827047	16877733	0	0	0	0	0	0	0	0	0	0	0	0	0	0	0	0		0	0	0	0	0	0	0	0
9	BICF2G630827040	16881553	0	0	0	0	0	0	0	0	0	0	0	0	0	0	0	0		0	0	0	0	0	0	0	0
9	BICF2G630827013	16892483	0	0	0	0	0	0	0	0	0	0	0	0	0	0	0	0		0	0	0	0	0	0	0	0
9	BICF2G630826984	16904377	0	0	0	0	0	0	0	0	0	0	0	0	0	0	0	0		0	0	0	0	0	0	0	0
9	BICF2G630826964	16917612	0	0	0	0	0	0	0	0	0	0	0	0	0	0	0	0		0	0	0	0	0	0	0	0
9	BICF2P632659	16939766	0	0	0	0	0	0	0	0	0	0	0	0	0	0	0	0		0	0	0	0	0	0	0	0
9	TIGRP2P242412_rs8507839	16972542	0	0	0	0	0	0	0	0	0	0	0	0	0	0	0	0		0	0	0	0	0	0	0	0
9	TIGRP2P242421_rs8674609	16990100	3	3	3	3	3	3	3	3	3	3	3	3	3	3	3	3		0	0	0	0	0	0	0	0
9	BICF2P1437184	17001866	3	3	0	0	2	3	3	3	3	3	2	3	3	3	2	3		0	0	1	0	0	1	0	1
9	BICF2S22928304	17008126	1	1	3	1	3	1	1	1	1	1	1	1	1	1	1	1		0	-2	-2	0	0	0	0	0
9	TIGRP2P242449_rs8698184	17020857	1	2	1	2	1	2	1	2	1	2	1	2	1	2	1	2		1	1	1	1	1	1	1	1
9	BICF2G630826890	17031372	1	1	1	1	3	1	1	1	1	1	3	1	1	1	3	1		0	0	-2	0	0	-2	0	-2
9	BICF2G630826873	17044560	3	1	3	1	3	1	3	1	3	1	3	1	3	1	3	1		-2	-2	-2	-2	-2	-2	-2	-2
9	BICF2G630826849	17055413	0	0	0	0	0	0	0	0	0	0	0	0	0	0	0	0		0	0	0	0	0	0	0	0
9	BICF2G630826757	17076648	3	3	1	3	1	3	3	3	3	3	1	3	3	3	1	3		0	2	2	0	0	2	0	2
9	BICF2G630826721	17089300	0	0	0	0	0	0	0	0	0	0	0	0	0	0	0	0		0	0	0	0	0	0	0	0
9	BICF2S23348997	17099335	0	0	0	0	0	0	0	0	0	0	0	0	0	0	0	0		0	0	0	0	0	0	0	0
9	BICF2G630826663	17111218	0	0	0	0	0	0	0	0	0	0	0	0	0	0	0	0		0	0	0	0	0	0	0	0
9	BICF2G630826601	17123972	2	2	2	2	2	2	2	2	2	2	4	2	2	2	4	2		0	0	0	0	0	-2	0	-2
9	BICF2G630826538	17144828	4	4	4	4	4	4	4	4	4	4	4	4	4	4	4	4		0	0	0	0	0	0	0	0
9	BICF2G630826537	17146451	0	0	0	0	0	0	0	0	0	0	0	0	0	0	0	0		0	0	0	0	0	0	0	0
9	BICF2P1242571	17158091	2	2	2	2	2	2	2	2	2	2	2	2	2	2	2	2		0	0	0	0	0	0	0	0
9	TIGRP2P242544_rs9060129	17169483	0	0	0	0	0	0	0	0	0	0	0	0	0	0	0	0		0	0	0	0	0	0	0	0
9	BICF2P1381490	17182778	2	2	2	2	2	2	2	2	2	2	2	2	2	2	2	2		0	0	0	0	0	0	0	0
9	BICF2S2356115	17195390	4	4	4	4	2	4	4	4	4	4	2	4	4	4	2	4		0	0	2	0	0	2	0	2
9	TIGRP2P242580_rs8494648	17204776	0	0	0	0	0	0	0	0	0	0	0	0	0	0	0	0		0	0	0	0	0	0	0	0
9	TIGRP2P242595_rs9051859	17227185	4	4	4	4	4	4	4	4	4	4	4	4	4	4	4	4		0	0	0	0	0	0	0	0
9	BICF2G630826474	17236984	2	2	4	2	4	2	2	2	2	2	4	2	2	2	4	2		0	-2	-2	0	0	-2	0	-2
9	BICF2G630826442	17250726	3	3	4	3	4	3	3	3	3	3	4	3	3	3	4	3		0	-1	-1	0	0	-1	0	-1
9	BICF2G630826424	17260080	0	0	0	0	0	0	0	0	0	0	0	0	0	0	0	0		0	0	0	0	0	0	0	0
9	TIGRP2P242635_rs8589686	17282962	2	2	4	2	4	2	2	2	2	2	2	2	2	2	2	2		0	-2	-2	0	0	0	0	0
9	BICF2P1111611	17300541	1	1	1	1	1	1	1	1	1	1	3	1	1	1	3	1		0	0	0	0	0	-2	0	-2
9	BICF2G630826358	17311543	3	3	3	3	3	3	3	3	3	3	1	3	3	3	1	3		0	0	0	0	0	2	0	2
9	BICF2G630826342	17317709	3	1	3	1	3	1	3	1	3	1	3	1	3	1	3	1		-2	-2	-2	-2	-2	-2	-2	-2
9	BICF2G630826296	17332094	0	0	0	0	0	0	0	0	0	0	0	0	0	0	0	0		0	0	0	0	0	0	0	0
9	BICF2G630824903	17378419	0	0	0	0	0	0	0	0	0	0	0	0	0	0	0	0		0	0	0	0	0	0	0	0
9	BICF2G630825243	17505867	2	1	0	0	0	0	2	1	2	1	2	1	2	1	2	1		-1	0	0	-1	-1	-1	-1	-1
9	BICF2G630825255	17515440	4	4	4	4	4	4	4	4	2	4	4	4	4	4	4	4		0	0	0	0	2	0	0	0
9	BICF2G630825278	17531303	4	4	4	4	4	4	4	4	2	4	2	4	4	4	2	4		0	0	0	0	2	2	0	2
9	BICF2P1396747	17543170	4	4	4	4	4	4	4	4	4	4	4	4	4	4	4	4		0	0	0	0	0	0	0	0
9	BICF2G630825326	17552690	3	1	3	1	3	1	3	1	3	1	3	1	3	1	3	1		-2	-2	-2	-2	-2	-2	-2	-2
9	BICF2S22944095	17577203	4	2	4	2	4	2	4	2	4	2	4	2	4	2	4	2		-2	-2	-2	-2	-2	-2	-2	-2
9	BICF2G630825448	17601185	4	2	4	2	4	2	4	2	4	2	4	2	4	2	4	2		-2	-2	-2	-2	-2	-2	-2	-2
9	BICF2G630825471	17608494	0	0	0	0	0	0	0	0	0	0	0	0	0	0	0	0		0	0	0	0	0	0	0	0
9	BICF2S2444016	17620748	4	4	4	4	4	4	4	4	4	4	4	4	4	4	4	4		0	0	0	0	0	0	0	0
9	BICF2G630825518	17634992	1	3	1	3	1	3	1	3	1	3	1	3	1	3	1	3		2	2	2	2	2	2	2	2
9	BICF2G630825531	17640351	4	4	4	4	4	4	4	4	4	4	4	4	4	4	4	4		0	0	0	0	0	0	0	0
9	TIGRP2P242837_rs8524452	17658301	2	2	2	2	2	2	2	2	2	2	2	2	2	2	2	2		0	0	0	0	0	0	0	0
9	BICF2G630825632	17680285	4	4	2	4	2	4	4	4	2	4	4	4	4	4	4	4		0	2	2	0	2	0	0	0
9	TIGRP2P242819_rs8962883	17692272	1	1	1	1	1	1	1	1	1	1	3	1	1	1	3	1		0	0	0	0	0	-2	0	-2
9	BICF2G630825718	17704290	3	3	3	3	3	3	3	3	3	3	3	3	3	3	3	3		0	0	0	0	0	0	0	0
9	BICF2G630825760	17713326	1	1	1	1	1	1	1	1	1	1	1	1	1	1	1	1		0	0	0	0	0	0	0	0
9	TIGRP2P242797_rs9239106	17727972	0	0	0	0	0	0	0	0	0	0	0	0	0	0	0	0		0	0	0	0	0	0	0	0
9	BICF2G630825838	17737870	1	1	1	1	1	1	1	1	1	1	1	1	1	1	1	1		0	0	0	0	0	0	0	0
9	BICF2P983534	17750590	1	3	1	3	1	3	1	3	1	3	1	3	1	3	1	3		2	2	2	2	2	2	2	2
9	TIGRP2P242759_rs8583903	17761925	4	4	4	4	4	4	4	4	4	4	4	4	4	4	4	4		0	0	0	0	0	0	0	0
9	BICF2P1359973	17771472	2	2	4	2	4	2	2	2	2	2	2	2	2	2	2	2		0	-2	-2	0	0	0	0	0
9	BICF2G630825929	17783359	1	1	3	1	3	1	1	1	1	1	3	1	1	1	3	1		0	-2	-2	0	0	-2	0	-2
9	BICF2G630825960	17796750	0	0	0	0	0	0	0	0	0	0	0	0	0	0	0	0		0	0	0	0	0	0	0	0
9	BICF2G630825986	17807079	0	0	0	0	0	0	0	0	0	0	0	0	0	0	0	0		0	0	0	0	0	0	0	0
9	BICF2G630826017	17817138	4	4	3	4	3	4	4	4	4	4	3	4	4	4	3	4		0	1	1	0	0	1	0	1
9	BICF2G630826047	17825777	1	1	3	1	3	1	1	1	1	1	1	1	1	1	1	1		0	-2	-2	0	0	0	0	0
9	BICF2G630826078	17853161	3	3	3	3	3	3	3	3	3	3	1	3	3	3	1	3		0	0	0	0	0	2	0	2
9	TIGRP2P242690_rs8796343	17862461	4	4	4	4	4	4	4	4	4	4	4	4	4	4	4	4		0	0	0	0	0	0	0	0
9	BICF2G630826093	17874211	0	0	0	0	0	0	0	0	0	0	0	0	0	0	0	0		0	0	0	0	0	0	0	0
9	BICF2G630826123	17886783	4	4	2	4	2	4	4	4	4	4	4	4	4	4	4	4		0	2	2	0	0	0	0	0
9	BICF2P51045	17899868	3	4	3	4	3	4	3	4	3	4	3	4	3	4	3	4		1	1	1	1	1	1	1	1
9	BICF2G630826164	17906116	1	1	3	1	3	1	1	1	1	1	1	1	1	1	1	1		0	-2	-2	0	0	0	0	0
9	BICF2G630826205	17922535	1	1	1	1	1	1	1	1	1	1	3	1	1	1	3	1		0	0	0	0	0	-2	0	-2
9	BICF2G630826217	17934618	3	3	1	3	1	3	3	3	3	3	1	3	3	3	1	3		0	2	2	0	0	2	0	2
9	TIGRP2P242653_rs8823067	17943936	4	4	4	4	4	4	4	4	4	4	4	4	4	4	4	4		0	0	0	0	0	0	0	0
9	BICF2G630826273	17957907	3	3	1	3	1	3	3	3	3	3	1	3	3	3	1	3		0	2	2	0	0	2	0	2
9	TIGRP2P131891_rs8635795	17982174	0	0	0	0	0	0	0	0	0	0	0	0	0	0	0	0		0	0	0	0	0	0	0	0
9	BICF2P269342	18209582	2	2	2	2	2	2	1	2	2	2	2	2	2	2	2	2		0	0	0	1	0	0	0	0
9	BICF2G630828735	18223184	2	2	2	2	2	2	1	2	2	2	2	2	2	2	2	2		0	0	0	1	0	0	0	0
9	BICF2G630828744	18227597	3	3	3	3	3	3	1	3	3	3	3	3	3	3	3	3		0	0	0	2	0	0	0	0
9	BICF2S23235613	18238743	0	0	0	0	0	0	0	0	0	0	0	0	0	0	0	0		0	0	0	0	0	0	0	0
9	BICF2G630828753	18257936	2	2	2	2	4	2	2	2	2	2	2	2	2	2	2	2		0	0	-2	0	0	0	0	0
9	BICF2P1355037	18262290	1	1	1	1	1	1	1	1	1	1	1	1	1	1	1	1		0	0	0	0	0	0	0	0
9	BICF2P476836	18331260	2	2	2	2	2	2	2	2	2	2	2	2	2	2	2	2		0	0	0	0	0	0	0	0
9	TIGRP2P123761_rs8879961	18345756	4	4	4	4	4	4	4	4	4	4	4	4	4	4	4	4		0	0	0	0	0	0	0	0
9	BICF2P618079	18380886	4	4	4	4	4	4	4	4	4	4	4	4	4	4	4	4		0	0	0	0	0	0	0	0
9	BICF2P1414933	18385168	3	3	3	3	3	3	3	3	3	3	3	3	3	3	3	3		0	0	0	0	0	0	0	0
9	TIGRP2P123765_rs9028924	18402669	3	3	3	3	3	3	3	3	3	3	3	3	3	3	3	3		0	0	0	0	0	0	0	0
9	BICF2S23552249	18415380	3	3	3	3	3	3	3	3	3	3	3	3	3	3	3	3		0	0	0	0	0	0	0	0
9	BICF2P1357714	18421281	1	1	1	1	2	1	2	1	1	1	1	1	1	1	1	1		0	0	-1	-1	0	0	0	0
9	BICF2P56992	18434393	4	4	4	4	2	4	2	4	4	4	4	4	4	4	4	4		0	0	2	2	0	0	0	0
9	BICF2P1468538	18443536	3	3	3	3	1	3	1	3	3	3	3	3	3	3	3	3		0	0	2	2	0	0	0	0
9	BICF2P609918	18478014	1	1	1	1	2	1	2	1	1	1	1	1	1	1	1	1		0	0	-1	-1	0	0	0	0
9	TIGRP2P123790_rs9215392	18493414	4	4	4	4	4	4	4	4	4	4	4	4	4	4	4	4		0	0	0	0	0	0	0	0
9	BICF2S23143878	18503109	4	4	4	4	4	4	4	4	4	4	4	4	4	4	4	4		0	0	0	0	0	0	0	0
9	BICF2P963495	18523308	3	3	3	3	3	3	1	3	3	3	3	3	3	3	3	3		0	0	0	2	0	0	0	0
9	BICF2P940856	18536800	1	1	1	1	1	1	3	1	1	1	1	1	1	1	1	1		0	0	0	-2	0	0	0	0
9	BICF2P1304251	18554683	2	2	2	2	4	2	2	2	2	2	2	2	2	2	2	2		0	0	-2	0	0	0	0	0
9	BICF2P577436	18562412	3	3	3	3	3	3	3	3	3	3	3	3	3	3	3	3		0	0	0	0	0	0	0	0
9	BICF2P18565	18569388	3	3	3	3	3	3	1	3	3	3	3	3	3	3	3	3		0	0	0	2	0	0	0	0
9	BICF2P1105875	18580286	2	2	2	2	2	2	4	2	2	2	2	2	2	2	2	2		0	0	0	-2	0	0	0	0
9	BICF2P1424692	18601792	4	4	4	4	2	4	2	4	4	4	4	4	4	4	4	4		0	0	2	2	0	0	0	0
9	BICF2P659282	18603898	1	1	1	1	3	1	3	1	1	1	1	1	1	1	1	1		0	0	-2	-2	0	0	0	0
9	TIGRP2P123815_rs8599056	18617306	4	4	4	4	2	4	2	4	4	4	4	4	4	4	4	4		0	0	2	2	0	0	0	0
9	TIGRP2P123820_rs8992933	18623766	2	2	2	2	4	2	4	2	2	2	2	2	2	2	2	2		0	0	-2	-2	0	0	0	0
9	BICF2P791911	18630731	2	2	2	2	4	2	4	2	2	2	2	2	2	2	2	2		0	0	-2	-2	0	0	0	0
9	BICF2P791912	18630810	1	1	1	1	2	1	2	1	1	1	1	1	1	1	1	1		0	0	-1	-1	0	0	0	0
9	TIGRP2P123841_rs8731442	18634690	2	2	2	2	4	2	4	2	2	2	2	2	2	2	2	2		0	0	-2	-2	0	0	0	0
9	BICF2P740053	18645215	4	4	4	4	4	4	4	4	4	4	4	4	4	4	4	4		0	0	0	0	0	0	0	0
9	BICF2P820321	18685023	4	4	4	4	4	4	4	4	4	4	4	4	4	4	4	4		0	0	0	0	0	0	0	0
9	BICF2P186635	18698281	4	4	4	4	4	4	4	4	4	4	4	4	4	4	4	4		0	0	0	0	0	0	0	0
9	BICF2P1314088	18721753	3	3	3	3	3	3	3	3	3	3	3	3	3	3	3	3		0	0	0	0	0	0	0	0
9	TIGRP2P123851_rs8621678	18726184	4	4	4	4	4	4	4	4	4	4	4	4	4	4	4	4		0	0	0	0	0	0	0	0
9	TIGRP2P123852_rs8810572	18734326	3	3	3	3	3	3	3	3	3	3	3	3	3	3	3	3		0	0	0	0	0	0	0	0
9	BICF2P1297471	18773348	1	1	1	1	1	1	1	1	1	1	1	1	1	1	1	1		0	0	0	0	0	0	0	0
9	BICF2P3451	18784659	3	3	3	3	1	3	3	3	3	3	3	3	3	3	3	3		0	0	2	0	0	0	0	0
9	BICF2S23633704	18789484	3	3	3	3	4	3	3	3	3	3	3	3	3	3	3	3		0	0	-1	0	0	0	0	0
9	BICF2P85786	18815493	3	3	3	3	3	3	3	3	3	3	3	3	3	3	3	3		0	0	0	0	0	0	0	0
9	BICF2P441438	18831581	3	3	3	3	3	3	3	3	3	3	3	3	3	3	3	3		0	0	0	0	0	0	0	0
9	BICF2P1456283	18845218	1	1	1	1	1	1	1	1	1	1	1	1	1	1	1	1		0	0	0	0	0	0	0	0
9	BICF2P497909	18878622	1	1	1	1	1	1	1	1	1	1	1	1	1	1	1	1		0	0	0	0	0	0	0	0
9	BICF2P391589	18880638	1	1	1	1	1	1	1	1	1	1	1	1	1	1	1	1		0	0	0	0	0	0	0	0
9	BICF2G630828780	18906338	2	2	2	2	4	2	2	2	2	2	2	2	2	2	2	2		0	0	-2	0	0	0	0	0
9	BICF2P992151	18928814	4	4	4	4	2	4	4	4	4	4	4	4	4	4	4	4		0	0	2	0	0	0	0	0
9	TIGRP2P123872_rs8637978	18939694	4	4	4	4	4	4	4	4	4	4	4	4	4	4	4	4		0	0	0	0	0	0	0	0
9	BICF2P1131017	18959650	4	4	4	4	4	4	4	4	4	4	4	4	4	4	4	4		0	0	0	0	0	0	0	0
9	BICF2P558323	18969206	1	1	1	1	1	1	1	1	1	1	1	1	1	1	1	1		0	0	0	0	0	0	0	0
9	BICF2P1388616	18988891	3	3	3	3	3	3	3	3	3	3	3	3	3	3	3	3		0	0	0	0	0	0	0	0
9	TIGRP2P123879_rs9131016	19023729	3	3	3	3	4	3	3	3	3	3	3	3	3	3	3	3		0	0	-1	0	0	0	0	0
9	BICF2P615176	19033518	1	1	1	1	1	1	1	1	1	1	1	1	1	1	1	1		0	0	0	0	0	0	0	0
9	TIGRP2P123881_rs8984665	19042945	3	3	3	3	2	3	3	3	3	3	3	3	3	3	3	3		0	0	1	0	0	0	0	0
9	BICF2P849769	19057968	3	3	3	3	3	3	3	3	3	3	3	3	3	3	3	3		0	0	0	0	0	0	0	0
9	BICF2G630828809	19063672	1	1	1	1	3	1	3	1	1	1	1	1	1	1	1	1		0	0	-2	-2	0	0	0	0
9	BICF2G630828813	19081396	3	3	3	3	3	3	3	3	3	3	3	3	3	3	3	3		0	0	0	0	0	0	0	0
9	BICF2G630828830	19095238	4	4	4	4	3	4	4	4	4	4	4	4	4	4	4	4		0	0	1	0	0	0	0	0
9	BICF2S23441603	19102615	2	2	2	2	2	2	2	2	2	2	2	2	2	2	2	2		0	0	0	0	0	0	0	0
9	BICF2S23037587	19115749	3	3	3	3	3	3	3	3	3	3	3	3	3	3	3	3		0	0	0	0	0	0	0	0
9	BICF2G630828851	19130733	1	1	1	1	3	1	1	1	1	1	1	1	1	1	1	1		0	0	-2	0	0	0	0	0
9	BICF2G630828858	19143256	2	2	2	2	4	2	4	2	2	2	2	2	2	2	2	2		0	0	-2	-2	0	0	0	0
9	BICF2S23051664	19176347	1	1	1	1	1	1	2	1	1	1	1	1	1	1	1	1		0	0	0	-1	0	0	0	0
9	BICF2S22958957	19188987	4	4	4	4	4	4	4	4	4	4	4	4	4	4	4	4		0	0	0	0	0	0	0	0
9	TIGRP2P123899_rs8774420	19198652	3	3	3	3	3	3	4	3	3	3	3	3	3	3	3	3		0	0	0	-1	0	0	0	0
9	BICF2P867366	19215748	3	3	3	3	1	3	1	3	3	3	3	3	3	3	3	3		0	0	2	2	0	0	0	0
9	BICF2P1188746	19227505	0	0	0	0	0	0	0	0	0	0	0	0	0	0	0	0		0	0	0	0	0	0	0	0
9	TIGRP2P123907_rs8848012	19237589	3	3	3	3	3	3	3	3	3	3	3	3	3	3	3	3		0	0	0	0	0	0	0	0
9	TIGRP2P123909_rs9132640	19246322	3	3	3	3	3	3	3	3	3	3	3	3	3	3	3	3		0	0	0	0	0	0	0	0
9	TIGRP2P123911_rs8810000	19261994	2	2	2	2	2	2	2	2	2	2	2	2	2	2	2	2		0	0	0	0	0	0	0	0
9	BICF2P492809	19267017	1	1	1	1	3	1	3	1	1	1	1	1	1	1	1	1		0	0	-2	-2	0	0	0	0
9	BICF2P723418	19282037	1	1	1	1	3	1	3	1	1	1	1	1	1	1	1	1		0	0	-2	-2	0	0	0	0
9	BICF2S23158543	19298041	1	1	1	1	1	1	1	1	1	1	1	1	1	1	1	1		0	0	0	0	0	0	0	0
9	BICF2G630828863	19311713	3	3	3	3	3	3	3	3	3	3	3	3	3	3	3	3		0	0	0	0	0	0	0	0
9	BICF2G630828866	19321123	3	3	3	3	3	3	3	3	3	3	3	3	3	3	3	3		0	0	0	0	0	0	0	0
9	BICF2P292223	19343515	2	2	2	2	2	2	4	2	2	2	2	2	2	2	2	2		0	0	0	-2	0	0	0	0
9	BICF2P714444	19351299	3	3	3	3	3	3	3	3	3	3	3	3	3	3	3	3		0	0	0	0	0	0	0	0
9	BICF2G630828883	19366746	3	3	3	3	3	3	3	3	3	3	3	3	3	3	3	3		0	0	0	0	0	0	0	0
9	BICF2G630828895	19380965	3	3	3	3	1	3	1	3	3	3	3	3	3	3	3	3		0	0	2	2	0	0	0	0
9	BICF2S24416201	19382431	2	2	2	2	4	2	4	2	2	2	2	2	2	2	2	2		0	0	-2	-2	0	0	0	0
9	BICF2P363133	19388265	2	2	2	2	1	2	1	2	2	2	2	2	2	2	2	2		0	0	1	1	0	0	0	0
9	BICF2P380222	19393936	3	3	3	3	3	3	3	3	3	3	3	3	3	3	3	3		0	0	0	0	0	0	0	0
9	BICF2P8441	19405448	1	1	1	1	3	1	3	1	1	1	1	1	1	1	1	1		0	0	-2	-2	0	0	0	0
9	BICF2G630828921	19408743	3	3	3	3	1	3	1	3	3	3	3	3	3	3	3	3		0	0	2	2	0	0	0	0
9	BICF2P329696	19423176	2	2	2	2	2	2	2	2	2	2	2	2	2	2	2	2		0	0	0	0	0	0	0	0
9	BICF2G630828937	19449400	3	3	3	3	4	3	4	3	3	3	3	3	3	3	3	3		0	0	-1	-1	0	0	0	0
9	BICF2G630828944	19459071	3	3	3	3	1	3	3	3	3	3	3	3	3	3	3	3		0	0	2	0	0	0	0	0
9	BICF2G630828948	19462754	2	2	2	2	4	2	4	2	2	2	2	2	2	2	2	2		0	0	-2	-2	0	0	0	0
9	BICF2G630828965	19467588	3	3	3	3	1	3	1	3	3	3	3	3	3	3	3	3		0	0	2	2	0	0	0	0
9	BICF2G630828984	19479320	1	1	1	1	2	1	2	1	1	1	1	1	1	1	1	1		0	0	-1	-1	0	0	0	0
9	BICF2P821700	19492202	2	2	2	2	4	2	2	2	2	2	2	2	2	2	2	2		0	0	-2	0	0	0	0	0
9	BICF2G630829005	19500525	2	2	2	2	1	2	1	2	2	2	2	2	2	2	2	2		0	0	1	1	0	0	0	0
9	BICF2P1312098	19514367	4	4	4	4	2	4	4	4	4	4	4	4	4	4	4	4		0	0	2	0	0	0	0	0
9	BICF2G630829021	19531886	3	3	3	3	1	3	3	3	3	3	3	3	3	3	3	3		0	0	2	0	0	0	0	0
9	BICF2G630829029	19538650	4	4	4	4	2	4	4	4	4	4	4	4	4	4	4	4		0	0	2	0	0	0	0	0
9	BICF2G630829041	19554658	3	3	3	3	1	3	3	3	3	3	3	3	3	3	3	3		0	0	2	0	0	0	0	0
9	BICF2G630829045	19566609	4	4	4	4	3	4	4	4	4	4	4	4	4	4	4	4		0	0	1	0	0	0	0	0
9	BICF2P1223020	19567519	3	3	3	3	1	3	3	3	3	3	3	3	3	3	3	3		0	0	2	0	0	0	0	0
9	BICF2G630829068	19593726	2	2	2	2	2	2	2	2	2	2	2	2	2	2	2	2		0	0	0	0	0	0	0	0
9	BICF2S23029957	19602933	3	3	3	3	3	3	3	3	3	3	3	3	3	3	3	3		0	0	0	0	0	0	0	0
9	TIGRP2P123959_rs8806695	19623013	3	3	3	3	3	3	3	3	3	3	3	3	3	3	3	3		0	0	0	0	0	0	0	0
9	BICF2G630829086	19624187	2	2	2	2	2	2	4	2	2	2	2	2	2	2	2	2		0	0	0	-2	0	0	0	0
9	BICF2G630829096	19641085	4	4	4	4	4	4	4	4	4	4	4	4	4	4	4	4		0	0	0	0	0	0	0	0
9	BICF2G630829101	19645493	2	2	2	2	2	2	4	2	2	2	2	2	2	2	2	2		0	0	0	-2	0	0	0	0
9	BICF2G630829112	19662008	3	3	3	3	3	3	1	3	3	3	3	3	3	3	3	3		0	0	0	2	0	0	0	0
9	BICF2P642964	19677202	3	3	3	3	3	3	1	3	3	3	3	3	3	3	3	3		0	0	0	2	0	0	0	0
9	BICF2G630829127	19682756	4	4	4	4	4	4	2	4	4	4	4	4	4	4	4	4		0	0	0	2	0	0	0	0
9	BICF2S23451292	19694533	1	1	1	1	2	1	2	1	1	1	1	1	1	1	1	1		0	0	-1	-1	0	0	0	0
9	BICF2G630829144	19727303	1	1	1	1	1	1	3	1	1	1	1	1	1	1	1	1		0	0	0	-2	0	0	0	0
9	BICF2P1025331	19752980	2	2	2	2	2	2	2	2	2	2	2	2	2	2	2	2		0	0	0	0	0	0	0	0
9	BICF2S23444144	19769005	4	4	4	4	2	4	2	4	4	4	4	4	4	4	4	4		0	0	2	2	0	0	0	0
9	BICF2G630829196	19777062	4	4	4	4	2	4	4	4	4	4	4	4	4	4	4	4		0	0	2	0	0	0	0	0
9	BICF2G630829204	19795981	4	4	4	4	4	4	2	4	4	4	4	4	4	4	4	4		0	0	0	2	0	0	0	0
9	BICF2G630829205	19798778	2	2	2	2	4	2	2	2	2	2	2	2	2	2	2	2		0	0	-2	0	0	0	0	0
9	BICF2G630829215	19811505	2	2	2	2	4	2	2	2	2	2	2	2	2	2	2	2		0	0	-2	0	0	0	0	0
9	BICF2G630829234	19821061	4	4	4	4	4	4	3	4	4	4	4	4	4	4	4	4		0	0	0	1	0	0	0	0
9	BICF2G630829262	19833708	1	1	1	1	1	1	3	1	1	1	1	1	1	1	1	1		0	0	0	-2	0	0	0	0
9	BICF2G630829277	19845068	2	2	2	2	4	2	2	2	2	2	2	2	2	2	2	2		0	0	-2	0	0	0	0	0
9	BICF2G630829300	19855274	2	2	2	2	4	2	4	2	2	2	2	2	2	2	2	2		0	0	-2	-2	0	0	0	0
9	BICF2G630829395	19910853	4	4	4	4	3	4	4	4	4	4	4	4	4	4	4	4		0	0	1	0	0	0	0	0
9	BICF2G630829405	19916939	4	4	4	4	2	4	2	4	4	4	4	4	4	4	4	4		0	0	2	2	0	0	0	0
9	TIGRP2P124009_rs8740102	19924640	3	3	3	3	3	3	3	3	3	3	3	3	3	3	3	3		0	0	0	0	0	0	0	0
9	BICF2G630829424	19936567	4	4	4	4	2	4	4	4	4	4	4	4	4	4	4	4		0	0	2	0	0	0	0	0
9	BICF2G630829443	19958093	2	2	2	2	4	2	4	2	2	2	2	2	2	2	2	2		0	0	-2	-2	0	0	0	0
9	BICF2P325128	19979096	4	4	4	4	4	4	4	4	4	4	4	4	4	4	4	4		0	0	0	0	0	0	0	0
9	BICF2G630829453	19988291	1	1	1	1	3	1	3	1	1	1	1	1	1	1	1	1		0	0	-2	-2	0	0	0	0
9	BICF2G630829454	19993729	3	3	3	3	2	3	3	3	3	3	3	3	3	3	3	3		0	0	1	0	0	0	0	0
9	TIGRP2P124011_rs8818058	20010754	2	2	2	2	2	2	2	2	2	2	2	2	2	2	2	2		0	0	0	0	0	0	0	0
9	BICF2S23528120	20027968	2	2	2	2	2	2	2	2	2	2	2	2	2	2	2	2		0	0	0	0	0	0	0	0
9	G550f59S47	20052209	2	2	2	2	2	2	2	2	2	2	2	2	2	2	2	2		0	0	0	0	0	0	0	0
9	BICF2G630829457	20081590	2	2	2	2	4	2	2	2	2	2	2	2	2	2	2	2		0	0	-2	0	0	0	0	0
9	BICF2P133297	20111652	1	1	1	1	1	1	1	1	1	1	1	1	1	1	1	1		0	0	0	0	0	0	0	0
9	BICF2P389760	20134840	1	1	1	1	1	1	1	1	1	1	1	1	1	1	1	1		0	0	0	0	0	0	0	0
9	BICF2P1019239	20153395	4	4	4	4	4	4	4	4	4	4	4	4	4	4	4	4		0	0	0	0	0	0	0	0
9	BICF2P173999	20181163	3	3	3	3	3	3	3	3	3	3	3	3	3	3	3	3		0	0	0	0	0	0	0	0
9	BICF2G630829465	20210273	3	3	3	3	2	3	2	3	3	3	3	3	3	3	3	3		0	0	1	1	0	0	0	0
9	BICF2G630829467	20216536	2	2	2	2	2	2	2	2	2	2	2	2	2	2	2	2		0	0	0	0	0	0	0	0
9	BICF2S22948024	20250766	2	2	2	2	2	2	2	2	2	2	2	2	2	2	2	2		0	0	0	0	0	0	0	0
9	BICF2P212537	20271681	4	4	4	4	4	4	4	4	4	4	4	4	4	4	4	4		0	0	0	0	0	0	0	0
9	BICF2S23727301	20286706	1	1	1	1	4	1	1	1	1	1	1	1	1	1	1	1		0	0	-3	0	0	0	0	0
9	BICF2P77510	20303454	2	2	2	2	2	2	2	2	2	2	2	2	2	2	2	2		0	0	0	0	0	0	0	0
9	BICF2S23254549	20305263	3	3	3	3	3	3	3	3	3	3	3	3	3	3	3	3		0	0	0	0	0	0	0	0
9	BICF2P1093967	20344724	3	3	3	3	1	3	1	3	3	3	3	3	3	3	3	3		0	0	2	2	0	0	0	0
9	BICF2S23658597	20371611	2	2	2	2	2	2	2	2	2	2	2	2	2	2	2	2		0	0	0	0	0	0	0	0
9	BICF2P303481	20386230	2	2	2	2	4	2	4	2	2	2	2	2	2	2	2	2		0	0	-2	-2	0	0	0	0
9	BICF2S23516143	20405782	2	2	2	2	4	2	4	2	2	2	2	2	2	2	2	2		0	0	-2	-2	0	0	0	0
9	BICF2P453612	20416645	1	1	1	1	1	1	1	1	1	1	1	1	1	1	1	1		0	0	0	0	0	0	0	0
9	TIGRP2P124013_rs9085715	20429209	2	2	2	2	2	2	2	2	2	2	2	2	2	2	2	2		0	0	0	0	0	0	0	0
9	BICF2P697479	20435758	1	1	1	1	1	1	1	1	1	1	1	1	1	1	1	1		0	0	0	0	0	0	0	0
9	BICF2P497189	20446558	4	4	4	4	4	4	4	4	4	4	4	4	4	4	4	4		0	0	0	0	0	0	0	0
9	BICF2P1252024	20486957	3	3	3	3	3	3	3	3	3	3	3	3	3	3	3	3		0	0	0	0	0	0	0	0
9	BICF2S24118055	20488092	3	3	3	3	1	3	1	3	3	3	3	3	3	3	3	3		0	0	2	2	0	0	0	0
9	BICF2S23152399	20506140	4	4	4	4	2	4	2	4	4	4	4	4	4	4	4	4		0	0	2	2	0	0	0	0
9	BICF2G630829471	20541921	3	3	3	3	1	3	1	3	3	3	3	3	3	3	3	3		0	0	2	2	0	0	0	0
9	BICF2G630829486	20571212	1	1	1	1	3	1	3	1	1	1	1	1	1	1	1	1		0	0	-2	-2	0	0	0	0
9	BICF2G630829491	20580654	3	3	3	3	1	3	1	3	3	3	3	3	3	3	3	3		0	0	2	2	0	0	0	0
9	BICF2G630829506	20600262	2	2	2	2	3	2	3	2	2	2	2	2	2	2	2	2		0	0	-1	-1	0	0	0	0
9	BICF2G630829511	20608498	3	3	3	3	1	3	1	3	3	3	3	3	3	3	3	3		0	0	2	2	0	0	0	0
9	BICF2G630829536	20628009	3	3	3	3	4	3	3	3	3	3	3	3	3	3	3	3		0	0	-1	0	0	0	0	0
9	BICF2G630829543	20640004	3	3	3	3	1	3	1	3	3	3	3	3	3	3	3	3		0	0	2	2	0	0	0	0
9	BICF2G630829545	20641781	4	4	4	4	1	4	1	4	4	4	4	4	4	4	4	4		0	0	3	3	0	0	0	0
9	BICF2G630829548	20654904	4	4	4	4	2	4	4	4	4	4	4	4	4	4	4	4		0	0	2	0	0	0	0	0
9	BICF2G630829567	20671507	3	3	3	3	3	3	1	3	3	3	3	3	3	3	3	3		0	0	0	2	0	0	0	0
9	BICF2G630829571	20676785	2	2	2	2	1	2	2	2	2	2	2	2	2	2	2	2		0	0	1	0	0	0	0	0
9	BICF2P879969	20686832	4	4	4	4	2	4	4	4	4	4	4	4	4	4	4	4		0	0	2	0	0	0	0	0
9	BICF2P1060501	20726136	1	1	1	1	1	1	1	1	1	1	1	1	1	1	1	1		0	0	0	0	0	0	0	0
9	BICF2G630829633	20758419	3	3	3	3	3	3	3	3	3	3	3	3	3	3	3	3		0	0	0	0	0	0	0	0
9	BICF2P351904	20767011	1	1	1	1	1	1	1	1	1	1	1	1	1	1	1	1		0	0	0	0	0	0	0	0
9	BICF2G630829650	20767576	3	3	3	3	3	3	3	3	3	3	3	3	3	3	3	3		0	0	0	0	0	0	0	0
9	BICF2G630829655	20775387	3	3	3	3	3	3	3	3	3	3	3	3	3	3	3	3		0	0	0	0	0	0	0	0
9	BICF2G630829666	20790994	1	1	1	1	1	1	1	1	1	1	1	1	1	1	1	1		0	0	0	0	0	0	0	0
9	BICF2G630829677	20803179	2	2	2	2	2	2	2	2	2	2	2	2	2	2	2	2		0	0	0	0	0	0	0	0
9	BICF2P428480	20825764	3	3	3	3	3	3	1	3	3	3	3	3	3	3	3	3		0	0	0	2	0	0	0	0
9	BICF2P660167	20842436	4	4	4	4	2	4	4	4	4	4	4	4	4	4	4	4		0	0	2	0	0	0	0	0
9	BICF2P725553	20845489	3	3	3	3	1	3	1	3	3	3	3	3	3	3	3	3		0	0	2	2	0	0	0	0
9	BICF2G630829731	20865398	3	3	3	3	3	3	3	3	3	3	3	3	3	3	3	3		0	0	0	0	0	0	0	0
9	BICF2P402231	20867959	4	4	4	4	4	4	4	4	4	4	4	4	4	4	4	4		0	0	0	0	0	0	0	0
9	BICF2G630829749	20879580	1	1	1	1	1	1	1	1	1	1	1	1	1	1	1	1		0	0	0	0	0	0	0	0
9	BICF2G630829767	20898183	2	2	2	2	2	2	2	2	2	2	2	2	2	2	2	2		0	0	0	0	0	0	0	0
9	BICF2G630829769	20899059	4	4	4	4	4	4	4	4	4	4	4	4	4	4	4	4		0	0	0	0	0	0	0	0
9	BICF2G630829785	20911406	4	4	4	4	4	4	4	4	4	4	4	4	4	4	4	4		0	0	0	0	0	0	0	0
9	BICF2G630829791	20913832	2	2	2	2	2	2	2	2	2	2	2	2	2	2	2	2		0	0	0	0	0	0	0	0
9	BICF2G630829816	20942696	3	3	3	3	3	3	3	3	3	3	3	3	3	3	3	3		0	0	0	0	0	0	0	0
9	BICF2G630829823	20950846	4	4	4	4	4	4	4	4	4	4	4	4	4	4	4	4		0	0	0	0	0	0	0	0
9	BICF2G630829847	20968482	4	4	4	4	4	4	4	4	4	4	4	4	4	4	4	4		0	0	0	0	0	0	0	0
9	BICF2G630829855	20971499	3	3	3	3	3	3	3	3	3	3	3	3	3	3	3	3		0	0	0	0	0	0	0	0
9	BICF2G630829860	20983918	2	2	2	2	2	2	2	2	2	2	2	2	2	2	2	2		0	0	0	0	0	0	0	0
9	BICF2G630829871	20994756	2	2	2	2	2	2	2	2	2	2	2	2	2	2	2	2		0	0	0	0	0	0	0	0
9	BICF2P966048	21003619	1	1	1	1	1	1	1	1	1	1	1	1	1	1	1	1		0	0	0	0	0	0	0	0
9	BICF2G630829890	21016912	3	3	3	3	3	3	3	3	3	3	3	3	3	3	3	3		0	0	0	0	0	0	0	0
9	BICF2G630829924	21038105	4	4	4	4	4	4	4	4	4	4	4	4	4	4	4	4		0	0	0	0	0	0	0	0
9	BICF2S23714360	21052038	4	4	4	4	4	4	4	4	4	4	4	4	4	4	4	4		0	0	0	0	0	0	0	0
9	BICF2G630829929	21067419	3	3	3	3	1	3	1	3	3	3	3	3	3	3	3	3		0	0	2	2	0	0	0	0
9	BICF2G630829931	21083156	1	1	1	1	1	1	1	1	1	1	1	1	1	1	1	1		0	0	0	0	0	0	0	0
9	BICF2G630829939	21085377	3	3	3	3	3	3	3	3	3	3	3	3	3	3	3	3		0	0	0	0	0	0	0	0
9	BICF2G630829972	21100831	2	2	2	2	2	2	2	2	2	2	2	2	2	2	2	2		0	0	0	0	0	0	0	0
9	BICF2G630829989	21113468	4	4	4	4	2	4	2	4	4	4	4	4	4	4	4	4		0	0	2	2	0	0	0	0
9	TIGRP2P124059_rs9165827	21122890	2	2	2	2	4	2	4	2	2	2	2	2	2	2	2	2		0	0	-2	-2	0	0	0	0
9	BICF2G630830026	21150998	2	2	2	2	2	2	3	2	2	2	2	2	2	2	2	2		0	0	0	-1	0	0	0	0
9	BICF2S23610261	21163869	2	2	2	2	2	2	2	2	2	2	2	2	2	2	2	2		0	0	0	0	0	0	0	0
9	BICF2G630830079	21185204	4	4	4	4	2	4	4	4	4	4	4	4	4	4	4	4		0	0	2	0	0	0	0	0
9	BICF2G630830086	21188469	4	4	4	4	2	4	4	4	4	4	4	4	4	4	4	4		0	0	2	0	0	0	0	0
9	BICF2G630830097	21207069	1	1	1	1	1	1	1	1	1	1	1	1	1	1	1	1		0	0	0	0	0	0	0	0
9	BICF2G630830099	21232392	3	3	3	3	3	3	1	3	3	3	3	3	3	3	3	3		0	0	0	2	0	0	0	0
9	BICF2P1289819	21235839	2	2	2	2	2	2	2	2	2	2	2	2	2	2	2	2		0	0	0	0	0	0	0	0
9	BICF2G630830103	21245790	2	2	2	2	2	2	2	2	2	2	2	2	2	2	2	2		0	0	0	0	0	0	0	0
9	BICF2G630830107	21260899	4	4	4	4	4	4	4	4	4	4	4	4	4	4	4	4		0	0	0	0	0	0	0	0
9	BICF2G630830121	21268748	2	2	2	2	2	2	2	2	2	2	2	2	2	2	2	2		0	0	0	0	0	0	0	0
9	BICF2G630830173	21297526	4	4	4	4	4	4	4	4	4	4	4	4	4	4	4	4		0	0	0	0	0	0	0	0
9	BICF2S23646886	21304647	2	2	2	2	4	2	4	2	2	2	2	2	2	2	2	2		0	0	-2	-2	0	0	0	0
9	BICF2G630830191	21314535	1	1	1	1	3	1	3	1	1	1	1	1	1	1	1	1		0	0	-2	-2	0	0	0	0
9	BICF2G630830198	21325283	1	1	1	1	3	1	3	1	1	1	1	1	1	1	1	1		0	0	-2	-2	0	0	0	0
9	BICF2G630830207	21365420	4	4	4	4	4	4	4	4	4	4	4	4	4	4	4	4		0	0	0	0	0	0	0	0
9	BICF2G630830212	21391328	2	2	2	2	2	2	2	2	2	2	2	2	2	2	2	2		0	0	0	0	0	0	0	0
9	BICF2G630830213	21400611	3	3	3	3	3	3	3	3	3	3	3	3	3	3	3	3		0	0	0	0	0	0	0	0
9	BICF2G630830216	21414942	1	1	1	1	1	1	1	1	1	1	1	1	1	1	1	1		0	0	0	0	0	0	0	0
9	BICF2P963953	21421264	1	1	1	1	1	1	1	1	1	1	1	1	1	1	1	1		0	0	0	0	0	0	0	0
9	BICF2P558193	21463395	1	1	1	1	1	1	1	1	1	1	1	1	1	1	1	1		0	0	0	0	0	0	0	0
9	BICF2S23024789	21478467	4	4	4	4	4	4	4	4	4	4	4	4	4	4	4	4		0	0	0	0	0	0	0	0
9	BICF2G630830250	21500373	0	0	0	0	0	0	0	0	0	0	0	0	0	0	0	0		0	0	0	0	0	0	0	0
9	BICF2G630830278	21546726	4	4	4	4	4	4	4	4	4	4	4	4	4	4	4	4		0	0	0	0	0	0	0	0
9	BICF2G630830300	21575987	4	4	4	4	4	4	4	4	4	4	4	4	4	4	4	4		0	0	0	0	0	0	0	0
9	BICF2G630830308	21588262	2	2	2	2	2	2	2	2	2	2	2	2	2	2	2	2		0	0	0	0	0	0	0	0
9	BICF2G630830309	21593796	2	2	2	2	2	2	2	2	2	2	2	2	2	2	2	2		0	0	0	0	0	0	0	0
9	BICF2G630830340	21624748	4	4	4	4	4	4	4	4	4	4	4	4	4	4	4	4		0	0	0	0	0	0	0	0
9	BICF2G630830352	21629647	4	4	4	4	4	4	4	4	4	4	4	4	4	4	4	4		0	0	0	0	0	0	0	0
9	BICF2P579865	21638990	4	4	4	4	4	4	4	4	4	4	4	4	4	4	4	4		0	0	0	0	0	0	0	0
9	BICF2G630830371	21651805	2	2	2	2	2	2	2	2	2	2	2	2	2	2	2	2		0	0	0	0	0	0	0	0
9	BICF2S23628342	21689630	2	2	2	2	2	2	2	2	2	2	2	2	2	2	2	2		0	0	0	0	0	0	0	0
9	BICF2G630830408	21696287	2	2	2	2	2	2	2	2	2	2	2	2	2	2	2	2		0	0	0	0	0	0	0	0
9	BICF2G630830420	21711651	3	3	3	3	3	3	3	3	3	3	3	3	3	3	3	3		0	0	0	0	0	0	0	0
9	BICF2G630830438	21731881	2	2	2	2	2	2	2	2	2	2	2	2	2	2	2	2		0	0	0	0	0	0	0	0
9	BICF2G630830449	21743017	2	2	2	2	2	2	2	2	2	2	2	2	2	2	2	2		0	0	0	0	0	0	0	0
9	BICF2G630830460	21759990	1	1	1	1	1	1	1	1	1	1	1	1	1	1	1	1		0	0	0	0	0	0	0	0
9	BICF2G630830471	21767951	1	1	1	1	1	1	1	1	1	1	1	1	1	1	1	1		0	0	0	0	0	0	0	0
9	TIGRP2P124142_rs8626943	21779636	1	1	1	1	1	1	1	1	1	1	1	1	1	1	1	1		0	0	0	0	0	0	0	0
9	BICF2G630830491	21792838	3	3	3	3	3	3	3	3	3	3	3	3	3	3	3	3		0	0	0	0	0	0	0	0
9	BICF2G630830504	21802838	3	3	3	3	1	3	1	3	3	3	3	3	3	3	3	3		0	0	2	2	0	0	0	0
9	BICF2G630830523	21813304	1	1	1	1	3	1	3	1	1	1	1	1	1	1	1	1		0	0	-2	-2	0	0	0	0
9	BICF2G630830534	21822251	1	1	1	1	3	1	3	1	1	1	1	1	1	1	1	1		0	0	-2	-2	0	0	0	0
9	BICF2G630830550	21836087	3	3	3	3	3	3	3	3	3	3	3	3	3	3	3	3		0	0	0	0	0	0	0	0
9	BICF2G630830554	21850354	4	4	4	4	4	4	4	4	4	4	4	4	4	4	4	4		0	0	0	0	0	0	0	0
9	BICF2P528965	21861446	3	3	3	3	3	3	3	3	3	3	3	3	3	3	3	3		0	0	0	0	0	0	0	0
9	TIGRP2P124155_rs9031693	21874105	2	2	2	2	2	2	2	2	2	2	2	2	2	2	2	2		0	0	0	0	0	0	0	0
9	TIGRP2P124156_rs8632740	21880197	3	3	3	3	3	3	3	3	3	3	3	3	3	3	3	3		0	0	0	0	0	0	0	0
9	BICF2G630830605	21901647	2	2	2	2	4	2	2	2	2	2	2	2	2	2	2	2		0	0	-2	0	0	0	0	0
9	BICF2G630830616	21923206	3	3	3	3	3	3	3	3	3	3	3	3	3	3	3	3		0	0	0	0	0	0	0	0
9	BICF2G630830621	21928083	2	2	2	2	2	2	2	2	2	2	2	2	2	2	2	2		0	0	0	0	0	0	0	0
9	BICF2G630830625	21939976	1	1	1	1	1	1	1	1	1	1	1	1	1	1	1	1		0	0	0	0	0	0	0	0
9	BICF2G630830641	21962333	3	3	3	3	3	3	4	3	3	3	3	3	3	3	3	3		0	0	0	-1	0	0	0	0
9	BICF2P264572	21984536	3	3	3	3	3	3	3	3	3	3	3	3	3	3	3	3		0	0	0	0	0	0	0	0
9	TIGRP2P124173_rs9164818	21999549	3	3	3	3	1	3	3	3	3	3	3	3	3	3	3	3		0	0	2	0	0	0	0	0
9	BICF2G630830696	22007480	3	3	3	3	3	3	3	3	3	3	3	3	3	3	3	3		0	0	0	0	0	0	0	0
9	BICF2G630830721	22026669	4	4	4	4	2	4	4	4	4	4	4	4	4	4	4	4		0	0	2	0	0	0	0	0
9	BICF2G630830724	22029241	2	2	2	2	4	2	2	2	2	2	2	2	2	2	2	2		0	0	-2	0	0	0	0	0
9	BICF2G630830740	22041524	3	3	3	3	1	3	3	3	3	3	3	3	3	3	3	3		0	0	2	0	0	0	0	0
9	BICF2G630830755	22048269	3	3	3	3	3	3	3	3	3	3	3	3	3	3	3	3		0	0	0	0	0	0	0	0
9	BICF2G630830760	22056331	1	1	1	1	1	1	3	1	1	1	1	1	1	1	1	1		0	0	0	-2	0	0	0	0
9	BICF2G630830771	22080767	3	3	3	3	3	3	3	3	3	3	3	3	3	3	3	3		0	0	0	0	0	0	0	0
9	BICF2G630830779	22086924	1	1	1	1	1	1	1	1	1	1	1	1	1	1	1	1		0	0	0	0	0	0	0	0
9	TIGRP2P124180_rs8909833	22098382	3	3	3	3	1	3	1	3	3	3	3	3	3	3	3	3		0	0	2	2	0	0	0	0
9	BICF2G630830815	22112812	1	1	1	1	1	1	1	1	1	1	1	1	1	1	1	1		0	0	0	0	0	0	0	0
9	BICF2G630830832	22127860	3	3	3	3	3	3	3	3	3	3	3	3	3	3	3	3		0	0	0	0	0	0	0	0
9	BICF2G630830847	22131800	3	3	3	3	3	3	3	3	3	3	3	3	3	3	3	3		0	0	0	0	0	0	0	0
9	BICF2P699631	22137744	3	3	3	3	3	3	3	3	3	3	3	3	3	3	3	3		0	0	0	0	0	0	0	0
9	BICF2G630830858	22162305	1	1	1	1	1	1	3	1	1	1	1	1	1	1	1	1		0	0	0	-2	0	0	0	0
9	BICF2G630830862	22169958	3	3	3	3	3	3	1	3	3	3	3	3	3	3	3	3		0	0	0	2	0	0	0	0
9	BICF2G630830864	22179556	4	4	4	4	4	4	2	4	4	4	4	4	4	4	4	4		0	0	0	2	0	0	0	0
9	BICF2G630830882	22190760	4	4	4	4	4	4	4	4	4	4	4	4	4	4	4	4		0	0	0	0	0	0	0	0
9	BICF2G630830893	22200840	3	3	3	3	3	3	3	3	3	3	3	3	3	3	3	3		0	0	0	0	0	0	0	0
9	TIGRP2P124202_rs8835099	22214277	3	3	3	3	3	3	3	3	3	3	3	3	3	3	3	3		0	0	0	0	0	0	0	0
9	BICF2P1125027	22230262	3	3	3	3	1	3	3	3	3	3	3	3	3	3	3	3		0	0	2	0	0	0	0	0
9	TIGRP2P124216_rs8925245	22249933	3	3	3	3	4	3	3	3	3	3	3	3	3	3	3	3		0	0	-1	0	0	0	0	0
9	TIGRP2P124221_rs8939112	22262645	1	1	1	1	1	1	3	1	1	1	1	1	1	1	1	1		0	0	0	-2	0	0	0	0
9	BICF2S23232639	22287594	1	1	1	1	1	1	3	1	1	1	1	1	1	1	1	1		0	0	0	-2	0	0	0	0
9	BICF2G630830906	22296084	4	4	4	4	4	4	4	4	4	4	4	4	4	4	4	4		0	0	0	0	0	0	0	0
9	BICF2G630830911	22306810	2	2	2	2	2	2	2	2	2	2	2	2	2	2	2	2		0	0	0	0	0	0	0	0
9	BICF2S23652010	22322028	3	3	3	3	3	3	3	3	3	3	3	3	3	3	3	3		0	0	0	0	0	0	0	0
9	BICF2P627713	22337000	3	3	3	3	3	3	3	3	3	3	3	3	3	3	3	3		0	0	0	0	0	0	0	0
9	TIGRP2P124231_rs8854848	22371990	3	3	3	3	3	3	3	3	3	3	3	3	3	3	3	3		0	0	0	0	0	0	0	0
9	BICF2P506723	22381987	1	1	1	1	1	1	1	1	1	1	1	1	1	1	1	1		0	0	0	0	0	0	0	0
9	BICF2P4949	22416502	2	2	2	2	2	2	2	2	2	2	2	2	2	2	2	2		0	0	0	0	0	0	0	0
9	BICF2P455370	22429436	1	1	1	1	1	1	1	1	1	1	1	1	1	1	1	1		0	0	0	0	0	0	0	0
9	BICF2G630830925	22436055	2	2	2	2	2	2	2	2	2	2	2	2	2	2	2	2		0	0	0	0	0	0	0	0
9	BICF2S23016495	22488866	4	4	4	4	4	4	4	4	4	4	4	4	4	4	4	4		0	0	0	0	0	0	0	0
9	BICF2S23237535	22495330	2	2	2	2	2	2	2	2	2	2	2	2	2	2	2	2		0	0	0	0	0	0	0	0
9	BICF2G630830951	22523822	1	1	1	1	1	1	1	1	1	1	1	1	1	1	1	1		0	0	0	0	0	0	0	0
9	BICF2G630830958	22527971	4	4	4	4	4	4	4	4	4	4	4	4	4	4	4	4		0	0	0	0	0	0	0	0
9	BICF2G630830963	22536498	2	2	2	2	2	2	2	2	2	2	2	2	2	2	2	2		0	0	0	0	0	0	0	0
9	BICF2P1251768	22551703	4	4	4	4	2	4	4	4	4	4	4	4	4	4	4	4		0	0	2	0	0	0	0	0
9	BICF2G630830984	22571953	2	2	2	2	2	2	4	2	2	2	2	2	2	2	2	2		0	0	0	-2	0	0	0	0
9	BICF2S22932191	22578462	4	4	4	4	4	4	4	4	4	4	4	4	4	4	4	4		0	0	0	0	0	0	0	0
9	BICF2P37637	22582876	3	3	3	3	3	3	2	3	3	3	3	3	3	3	3	3		0	0	0	1	0	0	0	0
9	BICF2S2355667	22602682	4	4	4	4	4	4	2	4	4	4	4	4	4	4	4	4		0	0	0	2	0	0	0	0
9	BICF2P1010945	22610227	1	1	1	1	1	1	3	1	1	1	1	1	1	1	1	1		0	0	0	-2	0	0	0	0
9	BICF2G630830989	22611092	3	3	3	3	3	3	3	3	3	3	3	3	3	3	3	3		0	0	0	0	0	0	0	0
9	BICF2P864411	22625673	2	2	2	2	2	2	2	2	2	2	2	2	2	2	2	2		0	0	0	0	0	0	0	0
9	BICF2P580907	22663106	1	1	1	1	1	1	3	1	1	1	1	1	1	1	1	1		0	0	0	-2	0	0	0	0
9	BICF2P607508	22685239	1	1	1	1	1	1	1	1	1	1	1	1	1	1	1	1		0	0	0	0	0	0	0	0
9	BICF2P289987	22688649	3	3	3	3	3	3	3	3	3	3	3	3	3	3	3	3		0	0	0	0	0	0	0	0
9	BICF2P705707	22700286	2	2	2	2	2	2	2	2	2	2	2	2	2	2	2	2		0	0	0	0	0	0	0	0
9	BICF2S2306419	22713210	4	4	4	4	4	4	2	4	4	4	4	4	4	4	4	4		0	0	0	2	0	0	0	0
9	BICF2P688692	22723777	4	4	4	4	4	4	1	4	4	4	4	4	4	4	4	4		0	0	0	3	0	0	0	0
9	TIGRP2P124282_rs8640740	22744492	3	3	3	3	3	3	1	3	3	3	3	3	3	3	3	3		0	0	0	2	0	0	0	0
9	BICF2G630831000	22765686	4	4	4	4	4	4	2	4	4	4	4	4	4	4	4	4		0	0	0	2	0	0	0	0
9	BICF2P663036	22778559	3	3	3	3	3	3	3	3	3	3	3	3	3	3	3	3		0	0	0	0	0	0	0	0
9	BICF2G630831008	22782018	4	4	4	4	4	4	4	4	4	4	4	4	4	4	4	4		0	0	0	0	0	0	0	0
9	BICF2P1205826	22786812	1	1	1	1	1	1	3	1	1	1	1	1	1	1	1	1		0	0	0	-2	0	0	0	0
9	BICF2G630831015	22794287	2	2	2	2	2	2	2	2	2	2	2	2	2	2	2	2		0	0	0	0	0	0	0	0
9	BICF2G630831019	22811679	1	1	1	1	1	1	3	1	1	1	1	1	1	1	1	1		0	0	0	-2	0	0	0	0
9	TIGRP2P124286_rs9091783	22823469	4	4	4	4	4	4	4	4	4	4	4	4	4	4	4	4		0	0	0	0	0	0	0	0
9	BICF2G630831046	22853890	3	3	3	3	1	3	1	3	3	3	3	3	3	3	3	3		0	0	2	2	0	0	0	0
9	BICF2P746905	22861219	3	3	3	3	1	3	1	3	3	3	3	3	3	3	3	3		0	0	2	2	0	0	0	0
9	BICF2G630831049	22872293	3	3	3	3	1	3	3	3	3	3	3	3	3	3	3	3		0	0	2	0	0	0	0	0
9	BICF2G630831058	22881503	3	3	3	3	1	3	3	3	3	3	3	3	3	3	3	3		0	0	2	0	0	0	0	0
9	BICF2S2315732	22899543	1	1	1	1	2	1	2	1	1	1	1	1	1	1	1	1		0	0	-1	-1	0	0	0	0
9	BICF2P813098	22905124	1	1	1	1	3	1	3	1	1	1	1	1	1	1	1	1		0	0	-2	-2	0	0	0	0
9	BICF2P794912	22916828	2	2	2	2	2	2	2	2	2	2	2	2	2	2	2	2		0	0	0	0	0	0	0	0
9	BICF2S22919096	22946790	2	2	2	2	4	2	4	2	2	2	2	2	2	2	2	2		0	0	-2	-2	0	0	0	0
9	BICF2S22946125	22994639	1	1	1	1	3	1	1	1	1	1	1	1	1	1	1	1		0	0	-2	0	0	0	0	0
9	TIGRP2P124304_rs9042104	23001445	1	1	1	1	1	1	1	1	1	1	1	1	1	1	1	1		0	0	0	0	0	0	0	0
9	TIGRP2P124309_rs9015099	23012748	2	2	2	2	2	2	2	2	2	2	2	2	2	2	2	2		0	0	0	0	0	0	0	0
9	BICF2P384854	23030034	4	4	4	4	4	4	2	4	4	4	4	4	4	4	4	4		0	0	0	2	0	0	0	0
9	BICF2G630831107	23032685	1	1	1	1	1	1	1	1	1	1	1	1	1	1	1	1		0	0	0	0	0	0	0	0
9	BICF2P278442	23043075	2	2	2	2	2	2	2	2	2	2	2	2	2	2	2	2		0	0	0	0	0	0	0	0
9	BICF2P173659	23061710	3	3	3	3	3	3	3	3	3	3	3	3	3	3	3	3		0	0	0	0	0	0	0	0
9	BICF2P1412478	23070498	2	2	2	2	2	2	4	2	2	2	2	2	2	2	2	2		0	0	0	-2	0	0	0	0
9	BICF2G630831119	23077993	1	1	1	1	1	1	1	1	1	1	1	1	1	1	1	1		0	0	0	0	0	0	0	0
9	BICF2P1359837	23089410	3	3	3	3	3	3	1	3	3	3	3	3	3	3	3	3		0	0	0	2	0	0	0	0
9	TIGRP2P124347_rs8886420	23106681	2	2	2	2	2	2	4	2	2	2	2	2	2	2	2	2		0	0	0	-2	0	0	0	0
9	BICF2G630831149	23117412	2	2	2	2	2	2	2	2	2	2	2	2	2	2	2	2		0	0	0	0	0	0	0	0
9	BICF2G630831152	23122688	1	1	1	1	1	1	3	1	1	1	1	1	1	1	1	1		0	0	0	-2	0	0	0	0
9	BICF2G630831164	23141067	4	4	4	4	4	4	4	4	4	4	4	4	4	4	4	4		0	0	0	0	0	0	0	0
9	BICF2G630831184	23156804	3	3	3	3	3	3	3	3	3	3	3	3	3	3	3	3		0	0	0	0	0	0	0	0
9	BICF2G630831187	23158958	1	1	1	1	1	1	1	1	1	1	1	1	1	1	1	1		0	0	0	0	0	0	0	0
9	BICF2P621233	23180397	2	2	2	2	2	2	2	2	2	2	2	2	2	2	2	2		0	0	0	0	0	0	0	0
9	BICF2P176617	23201516	1	1	1	1	1	1	1	1	1	1	1	1	1	1	1	1		0	0	0	0	0	0	0	0
9	BICF2G630831204	23225836	4	4	4	4	2	4	2	4	4	4	4	4	4	4	4	4		0	0	2	2	0	0	0	0
9	BICF2G630831212	23249659	4	4	4	4	4	4	2	4	4	4	4	4	4	4	4	4		0	0	0	2	0	0	0	0
9	BICF2G630831224	23258359	3	3	3	3	3	3	3	3	3	3	3	3	3	3	3	3		0	0	0	0	0	0	0	0
9	BICF2G630831238	23266760	4	4	4	4	4	4	4	4	4	4	4	4	4	4	4	4		0	0	0	0	0	0	0	0
9	BICF2S23723946	23287406	2	2	2	2	2	2	2	2	2	2	2	2	2	2	2	2		0	0	0	0	0	0	0	0
9	BICF2G630831282	23304292	2	2	2	2	2	2	2	2	2	2	2	2	2	2	2	2		0	0	0	0	0	0	0	0
9	BICF2G630831290	23311592	2	2	2	2	2	2	2	2	2	2	2	2	2	2	2	2		0	0	0	0	0	0	0	0
9	BICF2P71713	23327800	3	3	3	3	3	3	3	3	3	3	3	3	3	3	3	3		0	0	0	0	0	0	0	0
9	BICF2G630831294	23335117	3	3	3	3	3	3	3	3	3	3	3	3	3	3	3	3		0	0	0	0	0	0	0	0
9	BICF2G630831297	23352562	4	4	4	4	2	4	4	4	4	4	4	4	4	4	4	4		0	0	2	0	0	0	0	0
9	BICF2G630831299	23353649	4	4	4	4	4	4	3	4	4	4	4	4	4	4	4	4		0	0	0	1	0	0	0	0
9	BICF2P1248103	23369645	3	3	3	3	3	3	3	3	3	3	3	3	3	3	3	3		0	0	0	0	0	0	0	0
9	BICF2P939832	23387374	3	3	3	3	2	3	2	3	3	3	3	3	3	3	3	3		0	0	1	1	0	0	0	0
9	BICF2G630831332	23396722	1	1	1	1	1	1	1	1	1	1	1	1	1	1	1	1		0	0	0	0	0	0	0	0
9	BICF2G630831334	23408823	4	4	4	4	4	4	4	4	4	4	4	4	4	4	4	4		0	0	0	0	0	0	0	0
9	BICF2G630831351	23428506	2	2	2	2	2	2	2	2	2	2	2	2	2	2	2	2		0	0	0	0	0	0	0	0
9	BICF2G630831361	23438133	3	3	3	3	3	3	3	3	3	3	3	3	3	3	3	3		0	0	0	0	0	0	0	0
9	BICF2G630831376	23461661	1	1	1	1	3	1	3	1	1	1	1	1	1	1	1	1		0	0	-2	-2	0	0	0	0
9	BICF2G630831382	23469928	2	2	2	2	2	2	2	2	2	2	2	2	2	2	2	2		0	0	0	0	0	0	0	0
9	BICF2G630831384	23483430	2	2	2	2	2	2	2	2	2	2	2	2	2	2	2	2		0	0	0	0	0	0	0	0
9	BICF2G630831400	23497710	3	3	3	3	3	3	3	3	3	3	3	3	3	3	3	3		0	0	0	0	0	0	0	0
9	BICF2P390809	23519904	2	2	2	2	2	2	2	2	2	2	2	2	2	2	2	2		0	0	0	0	0	0	0	0
9	BICF2P139463	23527917	2	2	2	2	2	2	2	2	2	2	2	2	2	2	2	2		0	0	0	0	0	0	0	0
9	BICF2G630831433	23553933	3	3	3	3	1	3	1	3	3	3	3	3	3	3	3	3		0	0	2	2	0	0	0	0
9	BICF2P192056	23566052	3	3	3	3	1	3	0	0	3	3	3	3	3	3	3	3		0	0	2	0	0	0	0	0
9	BICF2G630831471	23589440	3	3	3	3	3	3	3	3	3	3	3	3	3	3	3	3		0	0	0	0	0	0	0	0
9	BICF2P301856	23595218	3	3	3	3	1	3	1	3	3	3	3	3	3	3	3	3		0	0	2	2	0	0	0	0
9	BICF2P1364626	23613200	2	2	2	2	2	2	2	2	2	2	2	2	2	2	2	2		0	0	0	0	0	0	0	0
9	BICF2G630831487	23629096	2	2	2	2	4	2	4	2	2	2	2	2	2	2	2	2		0	0	-2	-2	0	0	0	0
9	BICF2G630831488	23629824	3	3	3	3	1	3	1	3	3	3	3	3	3	3	3	3		0	0	2	2	0	0	0	0
9	BICF2G630831495	23647312	2	2	2	2	2	2	2	2	2	2	2	2	2	2	2	2		0	0	0	0	0	0	0	0
9	BICF2P226153	23659428	3	3	3	3	3	3	3	3	3	3	3	3	3	3	3	3		0	0	0	0	0	0	0	0
9	BICF2G630831525	23665095	2	2	2	2	2	2	2	2	2	2	2	2	2	2	2	2		0	0	0	0	0	0	0	0
9	BICF2P1304179	23677697	3	3	3	3	3	3	3	3	3	3	3	3	3	3	3	3		0	0	0	0	0	0	0	0
9	BICF2G630831532	23689891	1	1	1	1	3	1	3	1	1	1	1	1	0	0	1	1		0	0	-2	-2	0	0	0	0
9	TIGRP2P124405_rs9151782	23704374	2	2	2	2	2	2	2	2	2	2	2	2	2	2	2	2		0	0	0	0	0	0	0	0
9	BICF2G630831560	23711403	1	1	1	1	1	1	1	1	1	1	1	1	1	1	1	1		0	0	0	0	0	0	0	0
9	BICF2P989771	23732411	3	3	3	3	1	3	3	3	3	3	3	3	3	3	3	3		0	0	2	0	0	0	0	0
9	BICF2P94801	23739833	4	4	4	4	2	4	4	4	4	4	4	4	4	4	4	4		0	0	2	0	0	0	0	0
9	BICF2P155824	23751793	3	3	3	3	3	3	3	3	3	3	3	3	3	3	3	3		0	0	0	0	0	0	0	0
9	BICF2G630831588	23759700	2	2	2	2	1	2	2	2	2	2	2	2	2	2	2	2		0	0	1	0	0	0	0	0
9	BICF2G630831594	23790559	4	4	4	4	4	4	4	4	4	4	4	4	4	4	4	4		0	0	0	0	0	0	0	0
9	BICF2G630831601	23812135	2	2	2	2	2	2	2	2	2	2	2	2	2	2	2	2		0	0	0	0	0	0	0	0
9	BICF2S22935109	23818989	2	2	2	2	2	2	4	2	2	2	2	2	2	2	2	2		0	0	0	-2	0	0	0	0
9	TIGRP2P124408_rs9028250	23829914	0	0	0	0	0	0	0	0	0	0	0	0	0	0	0	0		0	0	0	0	0	0	0	0
9	TIGRP2P124409_rs8770636	23842681	3	3	3	3	1	3	1	3	3	3	3	3	3	3	3	3		0	0	2	2	0	0	0	0
9	BICF2P1334700	23850457	3	3	3	3	3	3	3	3	3	3	3	3	3	3	3	3		0	0	0	0	0	0	0	0
9	BICF2G630831617	23863597	2	2	2	2	4	2	4	2	2	2	2	2	2	2	2	2		0	0	-2	-2	0	0	0	0
9	BICF2G630831621	23878623	3	3	3	3	3	3	3	3	3	3	3	3	3	3	3	3		0	0	0	0	0	0	0	0
9	BICF2G630831662	23909367	2	2	2	2	2	2	2	2	2	2	2	2	2	2	2	2		0	0	0	0	0	0	0	0
9	BICF2G630831679	23937007	3	3	3	3	3	3	3	3	3	3	3	3	3	3	3	3		0	0	0	0	0	0	0	0
9	BICF2G630831687	23942581	4	4	4	4	4	4	4	4	4	4	4	4	4	4	4	4		0	0	0	0	0	0	0	0
9	BICF2G630831702	23956804	2	2	2	2	4	2	4	2	2	2	2	2	2	2	2	2		0	0	-2	-2	0	0	0	0
9	BICF2P585321	23967679	2	2	2	2	2	2	2	2	2	2	2	2	2	2	2	2		0	0	0	0	0	0	0	0
9	TIGRP2P124416_rs8499045	23976505	3	3	3	3	3	3	3	3	3	3	3	3	3	3	3	3		0	0	0	0	0	0	0	0
9	BICF2P688446	23993781	4	4	4	4	4	4	4	4	4	4	4	4	4	4	4	4		0	0	0	0	0	0	0	0
9	BICF2G630831733	24003093	4	4	4	4	4	4	4	4	4	4	4	4	4	4	4	4		0	0	0	0	0	0	0	0
9	BICF2P1104193	24019811	1	1	1	1	1	1	1	1	1	1	1	1	1	1	1	1		0	0	0	0	0	0	0	0
9	BICF2G630831737	24048360	2	2	2	2	2	2	2	2	2	2	2	2	2	2	2	2		0	0	0	0	0	0	0	0
9	BICF2G630831739	24059692	2	2	2	2	2	2	2	2	2	2	2	2	2	2	2	2		0	0	0	0	0	0	0	0
9	BICF2G630831746	24077008	1	1	1	1	1	1	1	1	1	1	1	1	1	1	1	1		0	0	0	0	0	0	0	0
9	BICF2G630831765	24111755	2	2	2	2	4	2	4	2	2	2	2	2	2	2	2	2		0	0	-2	-2	0	0	0	0
9	BICF2G630831784	24128355	3	3	3	3	3	3	3	3	3	3	3	3	3	3	3	3		0	0	0	0	0	0	0	0
9	BICF2P484513	24141908	2	2	2	2	2	2	2	2	2	2	2	2	2	2	2	2		0	0	0	0	0	0	0	0
9	BICF2P379734	24150859	1	1	1	1	1	1	1	1	1	1	1	1	1	1	1	1		0	0	0	0	0	0	0	0
9	TIGRP2P124429_rs9190346	24162955	1	1	1	1	2	1	1	1	1	1	1	1	1	1	1	1		0	0	-1	0	0	0	0	0
9	BICF2P442136	24177826	3	3	3	3	4	3	3	3	3	3	3	3	3	3	3	3		0	0	-1	0	0	0	0	0
9	BICF2S233344	24191524	3	3	3	3	1	3	3	3	3	3	3	3	3	3	3	3		0	0	2	0	0	0	0	0
9	BICF2S23134376	24211904	3	3	3	3	3	3	1	3	3	3	3	3	3	3	3	3		0	0	0	2	0	0	0	0
9	BICF2S23153603	24215917	1	1	1	1	1	1	3	1	1	1	1	1	1	1	1	1		0	0	0	-2	0	0	0	0
9	BICF2P296384	24245986	3	3	3	3	1	3	1	3	3	3	3	3	3	3	3	3		0	0	2	2	0	0	0	0
9	BICF2P595725	24259849	3	3	3	3	3	3	3	3	3	3	3	3	3	3	3	3		0	0	0	0	0	0	0	0
9	BICF2P594507	24261978	1	1	1	1	1	1	1	1	1	1	1	1	1	1	1	1		0	0	0	0	0	0	0	0
9	BICF2P910809	24282836	2	2	2	2	4	2	4	2	2	2	2	2	2	2	2	2		0	0	-2	-2	0	0	0	0
9	BICF2G630831825	24288488	2	2	2	2	4	2	4	2	2	2	2	2	2	2	2	2		0	0	-2	-2	0	0	0	0
9	BICF2G630831844	24310876	2	2	2	2	2	2	2	2	2	2	2	2	2	2	2	2		0	0	0	0	0	0	0	0
9	BICF2P211998	24319393	4	4	4	4	4	4	4	4	4	4	4	4	4	4	4	4		0	0	0	0	0	0	0	0
9	BICF2G630831874	24329029	3	3	3	3	3	3	3	3	3	3	3	3	3	3	3	3		0	0	0	0	0	0	0	0
9	BICF2G630831882	24331307	3	3	3	3	3	3	3	3	3	3	3	3	3	3	3	3		0	0	0	0	0	0	0	0
9	BICF2S22929584	24362105	4	4	4	4	4	4	4	4	4	4	4	4	4	4	4	4		0	0	0	0	0	0	0	0
9	BICF2S23624985	24392587	2	2	2	2	2	2	4	2	2	2	2	2	2	2	2	2		0	0	0	-2	0	0	0	0
9	BICF2S23148301	24400191	1	1	1	1	3	1	3	1	1	1	1	1	1	1	1	1		0	0	-2	-2	0	0	0	0
9	BICF2G630831883	24425915	4	4	4	4	4	4	4	4	4	4	4	4	4	4	4	4		0	0	0	0	0	0	0	0
9	BICF2G630831885	24468278	3	3	3	3	3	3	3	3	3	3	3	3	3	3	3	3		0	0	0	0	0	0	0	0
9	BICF2P827739	24477635	2	2	2	2	2	2	2	2	2	2	2	2	2	2	2	2		0	0	0	0	0	0	0	0
9	TIGRP2P124449_rs8851158	24482931	1	1	1	1	1	1	1	1	1	1	1	1	1	1	1	1		0	0	0	0	0	0	0	0
9	BICF2P1295818	24495227	2	2	2	2	2	2	2	2	2	2	2	2	2	2	2	2		0	0	0	0	0	0	0	0
9	BICF2G630831901	24504046	3	3	3	3	3	3	3	3	3	3	3	3	3	3	3	3		0	0	0	0	0	0	0	0
9	BICF2G630831906	24518021	1	1	1	1	1	1	1	1	1	1	1	1	1	1	1	1		0	0	0	0	0	0	0	0
9	BICF2G630831913	24529920	2	2	2	2	2	2	2	2	2	2	2	2	2	2	2	2		0	0	0	0	0	0	0	0
9	BICF2P994950	24537504	3	3	3	3	3	3	3	3	3	3	3	3	3	3	3	3		0	0	0	0	0	0	0	0
9	BICF2G630831941	24553896	3	3	3	3	3	3	3	3	3	3	3	3	3	3	3	3		0	0	0	0	0	0	0	0
9	BICF2G630831947	24566589	2	2	2	2	2	2	2	2	2	2	2	2	2	2	2	2		0	0	0	0	0	0	0	0
9	TIGRP2P124465_rs8597761	24587133	2	2	2	2	2	2	2	2	2	2	2	2	2	2	2	2		0	0	0	0	0	0	0	0
9	BICF2G630831972	24605111	1	1	1	1	3	1	3	1	1	1	1	1	1	1	1	1		0	0	-2	-2	0	0	0	0
9	BICF2G630831975	24606489	2	2	2	2	4	2	4	2	2	2	2	2	2	2	2	2		0	0	-2	-2	0	0	0	0
9	BICF2P1429507	24618384	2	2	2	2	4	2	4	2	2	2	2	2	2	2	2	2		0	0	-2	-2	0	0	0	0
9	BICF2G630832000	24634732	2	2	2	2	3	2	3	2	2	2	2	2	2	2	2	2		0	0	-1	-1	0	0	0	0
9	BICF2G630832006	24656581	3	3	3	3	1	3	1	3	3	3	3	3	3	3	3	3		0	0	2	2	0	0	0	0
9	BICF2G630832013	24666075	2	2	2	2	1	2	1	2	2	2	2	2	2	2	2	2		0	0	1	1	0	0	0	0
9	BICF2S2442961	24691598	4	4	4	4	4	4	4	4	4	4	4	4	4	4	4	4		0	0	0	0	0	0	0	0
9	BICF2G630832039	24727059	2	2	2	2	2	2	2	2	2	2	2	2	2	2	2	2		0	0	0	0	0	0	0	0
9	TIGRP2P124467_rs8560403	24739449	3	3	3	3	3	3	3	3	3	3	3	3	3	3	3	3		0	0	0	0	0	0	0	0
9	BICF2G630832045	24760889	1	1	1	1	1	1	1	1	1	1	1	1	1	1	1	1		0	0	0	0	0	0	0	0
9	BICF2P980814	24770691	3	3	3	3	3	3	1	3	3	3	3	3	3	3	3	3		0	0	0	2	0	0	0	0
9	BICF2G630832062	24781018	3	3	3	3	3	3	3	3	3	3	3	3	3	3	3	3		0	0	0	0	0	0	0	0
9	TIGRP2P124471_rs8850785	24792165	4	4	4	4	4	4	4	4	4	4	4	4	4	4	4	4		0	0	0	0	0	0	0	0
9	BICF2P898428	24794930	3	3	3	3	3	3	3	3	3	3	3	3	3	3	3	3		0	0	0	0	0	0	0	0
9	TIGRP2P124473_rs9181214	24810232	4	4	4	4	4	4	4	4	4	4	4	4	4	4	4	4		0	0	0	0	0	0	0	0
9	BICF2G630832091	24822849	2	2	2	2	2	2	2	2	2	2	2	2	2	2	2	2		0	0	0	0	0	0	0	0
9	BICF2G630832097	24845579	2	2	2	2	2	2	2	2	2	2	2	2	2	2	2	2		0	0	0	0	0	0	0	0
9	BICF2G630832098	24851359	3	3	3	3	3	3	3	3	3	3	3	3	3	3	3	3		0	0	0	0	0	0	0	0
9	BICF2G630832108	24865945	4	4	4	4	4	4	2	4	4	4	4	4	4	4	4	4		0	0	0	2	0	0	0	0
9	BICF2S2353168	24892275	1	1	1	1	1	1	1	1	1	1	1	1	1	1	1	1		0	0	0	0	0	0	0	0
9	BICF2P444992	24894662	2	2	2	2	2	2	2	2	2	2	2	2	2	2	2	2		0	0	0	0	0	0	0	0
9	G551f45S180	24917853	0	0	0	0	0	0	0	0	0	0	0	0	0	0	0	0		0	0	0	0	0	0	0	0
9	TIGRP2P124486_rs9015058	24935434	3	3	3	3	3	3	3	3	3	3	3	3	3	3	3	3		0	0	0	0	0	0	0	0
9	BICF2P371760	24942546	0	0	0	0	0	0	0	0	0	0	0	0	0	0	0	0		0	0	0	0	0	0	0	0
9	BICF2P38700	24953676	3	3	3	3	3	3	3	3	3	3	3	3	3	3	3	3		0	0	0	0	0	0	0	0
9	BICF2P633674	24970773	4	4	4	4	4	4	4	4	4	4	4	4	4	4	4	4		0	0	0	0	0	0	0	0
9	BICF2S22911646	24994921	3	3	3	3	3	3	3	3	3	3	3	3	3	3	3	3		0	0	0	0	0	0	0	0
9	BICF2P1324571	25016594	2	2	2	2	2	2	2	2	2	2	2	2	2	2	2	2		0	0	0	0	0	0	0	0
9	BICF2P425977	25025166	3	3	3	3	3	3	3	3	3	3	3	3	3	3	3	3		0	0	0	0	0	0	0	0
9	BICF2P504839	25033900	1	1	1	1	1	1	1	1	1	1	1	1	1	1	1	1		0	0	0	0	0	0	0	0
9	TIGRP2P124509_rs8705511	25049565	3	3	3	3	3	3	3	3	3	3	3	3	3	3	3	3		0	0	0	0	0	0	0	0
9	BICF2P1369895	25065255	4	4	4	4	4	4	4	4	4	4	4	4	4	4	4	4		0	0	0	0	0	0	0	0
9	BICF2P1383800	25094058	4	4	4	4	4	4	4	4	4	4	4	4	4	4	4	4		0	0	0	0	0	0	0	0
9	TIGRP2P124536_rs9109564	25107822	4	4	4	4	4	4	4	4	4	4	4	4	4	4	4	4		0	0	0	0	0	0	0	0
9	BICF2S23049628	25129463	4	4	4	4	4	4	4	4	4	4	4	4	4	4	4	4		0	0	0	0	0	0	0	0
9	BICF2P511133	25144975	3	3	3	3	3	3	3	3	3	3	3	3	3	3	3	3		0	0	0	0	0	0	0	0
9	TIGRP2P124541_rs8751733	25154348	3	3	3	3	3	3	3	3	3	3	3	3	3	3	3	3		0	0	0	0	0	0	0	0
9	BICF2P1013176	25164826	2	2	2	2	2	2	2	2	2	2	2	2	2	2	2	2		0	0	0	0	0	0	0	0
9	TIGRP2P124554_rs8620199	25173679	1	1	1	1	1	1	1	1	1	1	1	1	1	1	1	1		0	0	0	0	0	0	0	0
9	TIGRP2P124561_rs9140180	25192381	2	2	2	2	2	2	2	2	2	2	2	2	2	2	2	2		0	0	0	0	0	0	0	0
9	BICF2P1378613	25194046	4	4	4	4	4	4	4	4	4	4	4	4	4	4	4	4		0	0	0	0	0	0	0	0
9	BICF2P849393	25216818	2	2	2	2	2	2	2	2	2	2	2	2	2	2	2	2		0	0	0	0	0	0	0	0
9	BICF2G630832137	25254919	1	1	1	1	1	1	1	1	1	1	1	1	1	1	1	1		0	0	0	0	0	0	0	0
9	BICF2P512664	25279987	4	4	4	4	4	4	4	4	4	4	4	4	4	4	4	4		0	0	0	0	0	0	0	0
9	BICF2S23327820	25303438	3	3	3	3	3	3	3	3	3	3	3	3	3	3	3	3		0	0	0	0	0	0	0	0
9	BICF2G630832150	25328321	1	1	1	1	1	1	1	1	1	1	1	1	1	1	1	1		0	0	0	0	0	0	0	0
9	BICF2S23537643	25338172	3	3	3	3	3	3	3	3	3	3	3	3	3	3	3	3		0	0	0	0	0	0	0	0
9	BICF2P827949	25344485	1	1	1	1	1	1	1	1	1	1	1	1	1	1	1	1		0	0	0	0	0	0	0	0
9	BICF2G630832189	25373707	2	2	2	2	2	2	2	2	2	2	2	2	2	2	2	2		0	0	0	0	0	0	0	0
9	BICF2G630832193	25381084	4	4	4	4	4	4	4	4	4	4	4	4	4	4	4	4		0	0	0	0	0	0	0	0
9	BICF2G630832196	25393281	1	1	1	1	1	1	1	1	1	1	1	1	1	1	1	1		0	0	0	0	0	0	0	0
9	BICF2G630832213	25410561	3	3	3	3	3	3	3	3	3	3	3	3	3	3	3	3		0	0	0	0	0	0	0	0
9	BICF2G630832220	25423465	1	1	1	1	1	1	1	1	1	1	1	1	1	1	1	1		0	0	0	0	0	0	0	0
9	BICF2G630832221	25430966	1	1	1	1	1	1	1	1	1	1	1	1	1	1	1	1		0	0	0	0	0	0	0	0
9	BICF2G630832223	25436465	4	4	4	4	4	4	4	4	4	4	4	4	4	4	4	4		0	0	0	0	0	0	0	0
9	BICF2P512239	25465906	1	1	1	1	1	1	1	1	1	1	1	1	1	1	1	1		0	0	0	0	0	0	0	0
9	BICF2G630832234	25500998	4	4	4	4	4	4	4	4	4	4	4	4	4	4	4	4		0	0	0	0	0	0	0	0
9	BICF2P483186	25513658	2	2	2	2	2	2	2	2	2	2	2	2	2	2	2	2		0	0	0	0	0	0	0	0
9	BICF2G630832245	25523363	3	3	3	3	3	3	3	3	3	3	3	3	3	3	3	3		0	0	0	0	0	0	0	0
9	BICF2P622903	25545372	2	2	2	2	2	2	2	2	2	2	2	2	2	2	2	2		0	0	0	0	0	0	0	0
9	BICF2G630832265	25550742	2	2	2	2	2	2	2	2	2	2	2	2	2	2	2	2		0	0	0	0	0	0	0	0
9	BICF2G630832267	25551139	1	1	1	1	1	1	1	1	1	1	1	1	1	1	1	1		0	0	0	0	0	0	0	0
9	BICF2G630832293	25568020	4	4	4	4	4	4	4	4	4	4	4	4	4	4	4	4		0	0	0	0	0	0	0	0
9	BICF2S23728785	25579502	1	1	1	1	1	1	1	1	1	1	1	1	1	1	1	1		0	0	0	0	0	0	0	0
9	BICF2P1256607	25585206	4	4	4	4	4	4	4	4	4	4	4	4	4	4	4	4		0	0	0	0	0	0	0	0
9	BICF2P1364986	25586622	2	2	2	2	2	2	2	2	2	2	2	2	2	2	2	2		0	0	0	0	0	0	0	0
9	BICF2P715577	25598456	3	3	3	3	3	3	3	3	3	3	3	3	3	3	3	3		0	0	0	0	0	0	0	0
9	BICF2G630832353	25613193	4	4	4	4	4	4	4	4	4	4	4	4	4	4	4	4		0	0	0	0	0	0	0	0
9	TIGRP2P124602_rs8873349	25629089	3	3	3	3	3	3	3	3	3	3	3	3	3	3	3	3		0	0	0	0	0	0	0	0
9	BICF2G630832376	25646754	3	3	3	3	3	3	3	3	3	3	3	3	3	3	3	3		0	0	0	0	0	0	0	0
9	TIGRP2P124613_rs9113663	25661040	2	2	2	2	2	2	2	2	2	2	2	2	2	2	2	2		0	0	0	0	0	0	0	0
9	BICF2S2313426	25666771	2	2	2	2	2	2	2	2	2	2	2	2	2	2	2	2		0	0	0	0	0	0	0	0
9	BICF2G630832395	25687486	3	3	3	3	3	3	3	3	3	3	3	3	3	3	3	3		0	0	0	0	0	0	0	0
9	BICF2G630832397	25706742	1	1	1	1	1	1	1	1	1	1	1	1	1	1	1	1		0	0	0	0	0	0	0	0
9	BICF2G630832401	25746492	4	4	4	4	4	4	4	4	4	4	4	4	4	4	4	4		0	0	0	0	0	0	0	0
9	BICF2G630832402	25750637	3	3	3	3	3	3	3	3	3	3	3	3	3	3	3	3		0	0	0	0	0	0	0	0
9	BICF2G630832408	25764758	2	2	2	2	2	2	2	2	2	2	2	2	2	2	2	2		0	0	0	0	0	0	0	0
9	BICF2P686487	25775014	3	3	3	3	3	3	3	3	3	3	3	3	3	3	3	3		0	0	0	0	0	0	0	0
9	BICF2G630832410	25785495	3	3	3	3	3	3	3	3	3	3	3	3	3	3	3	3		0	0	0	0	0	0	0	0
9	BICF2S2417582	25796517	2	2	2	2	2	2	2	2	2	2	2	2	2	2	2	2		0	0	0	0	0	0	0	0
9	BICF2S2417705	25808953	1	1	1	1	1	1	1	1	1	1	1	1	1	1	1	1		0	0	0	0	0	0	0	0
9	BICF2P1253749	25857094	4	4	4	4	4	4	4	4	4	4	4	4	4	4	4	4		0	0	0	0	0	0	0	0
9	TIGRP2P124651_rs8559278	25889147	3	3	3	3	3	3	3	3	3	3	3	3	3	3	3	3		0	0	0	0	0	0	0	0
9	BICF2P1376654	25890026	2	2	2	2	2	2	2	2	2	2	2	2	2	2	2	2		0	0	0	0	0	0	0	0
9	BICF2P1007869	25899411	3	3	3	3	3	3	3	3	3	3	3	3	3	3	3	3		0	0	0	0	0	0	0	0
9	BICF2P880741	25912768	3	3	3	3	3	3	3	3	3	3	3	3	3	3	3	3		0	0	0	0	0	0	0	0
9	BICF2P175994	25922306	2	2	2	2	2	2	2	2	2	2	2	2	2	2	2	2		0	0	0	0	0	0	0	0
9	BICF2P903715	25936591	3	3	3	3	3	3	3	3	3	3	3	3	3	3	3	3		0	0	0	0	0	0	0	0
9	BICF2P1044560	25948316	1	1	1	1	1	1	1	1	1	1	1	1	1	1	1	1		0	0	0	0	0	0	0	0
9	BICF2S23733240	25955729	3	3	3	3	3	3	3	3	3	3	3	3	3	3	3	3		0	0	0	0	0	0	0	0
9	BICF2G630832420	25968226	2	2	2	2	2	2	2	2	2	2	2	2	2	2	2	2		0	0	0	0	0	0	0	0
9	BICF2G630832428	25987835	3	3	3	3	3	3	3	3	3	3	3	3	3	3	3	3		0	0	0	0	0	0	0	0
9	BICF2P247080	25993559	3	3	3	3	3	3	3	3	3	3	3	3	3	3	3	3		0	0	0	0	0	0	0	0
9	BICF2S23724238	26020165	3	3	3	3	3	3	3	3	3	3	3	3	3	3	3	3		0	0	0	0	0	0	0	0
9	BICF2P621525	26034816	3	3	3	3	3	3	3	3	3	3	3	3	3	3	3	3		0	0	0	0	0	0	0	0
9	BICF2P128506	26039554	4	4	4	4	4	4	4	4	4	4	4	4	4	4	4	4		0	0	0	0	0	0	0	0
9	BICF2P703646	26052195	3	3	3	3	3	3	3	3	3	3	3	3	3	3	3	3		0	0	0	0	0	0	0	0
9	BICF2P1190838	26059636	3	3	3	3	3	3	3	3	3	3	3	3	3	3	3	3		0	0	0	0	0	0	0	0
9	BICF2P153894	26076374	3	3	3	3	3	3	3	3	3	3	3	3	3	3	3	3		0	0	0	0	0	0	0	0
9	BICF2P1112605	26094911	2	4	2	2	2	4	2	4	4	4	2	4	4	4	4	4		2	0	2	2	0	2	0	0
9	BICF2S23448848	26109636	2	2	2	2	2	2	2	2	2	2	2	2	2	2	2	2		0	0	0	0	0	0	0	0
9	BICF2P133831	26133398	1	3	1	1	1	3	1	3	3	3	1	3	3	3	3	3		2	0	2	2	0	2	0	0
9	BICF2P1242434	26139590	3	3	3	3	3	3	3	3	3	3	3	3	3	3	3	3		0	0	0	0	0	0	0	0
9	TIGRP2P124703_rs8930238	26153204	1	1	1	1	1	1	1	1	1	1	1	1	1	1	1	1		0	0	0	0	0	0	0	0
9	TIGRP2P124707_rs9054356	26166194	3	3	3	3	3	3	3	3	3	3	3	3	3	3	3	3		0	0	0	0	0	0	0	0
9	BICF2S23221582	26168153	3	3	3	3	3	3	3	3	3	3	3	3	3	3	3	3		0	0	0	0	0	0	0	0
9	BICF2P608608	26181181	3	1	3	3	3	1	3	1	1	1	3	1	1	1	1	1		-2	0	-2	-2	0	-2	0	0
9	BICF2S23238306	26190947	1	2	1	1	1	2	1	2	2	2	1	2	2	2	2	2		1	0	1	1	0	1	0	0
9	TIGRP2P124715_rs9175146	26198889	1	1	1	1	1	1	1	1	1	1	1	1	1	1	1	1		0	0	0	0	0	0	0	0
9	BICF2S23127944	26209299	1	1	1	1	1	1	1	1	1	1	1	1	1	1	1	1		0	0	0	0	0	0	0	0
9	TIGRP2P124721_rs8965077	26219904	2	2	4	2	2	2	2	2	2	2	2	2	2	2	2	2		0	-2	0	0	0	0	0	0
9	BICF2S23039639	26246438	3	3	3	3	3	3	3	3	3	3	3	3	3	3	3	3		0	0	0	0	0	0	0	0
9	TIGRP2P124731_rs9138044	26262560	3	3	1	3	3	3	3	3	3	3	3	3	3	3	3	3		0	2	0	0	0	0	0	0
9	BICF2S22931242	26284975	3	3	3	3	3	3	3	3	3	3	3	3	3	3	3	3		0	0	0	0	0	0	0	0
9	BICF2S22931930	26288724	4	4	4	4	4	4	4	4	4	4	4	4	4	4	4	4		0	0	0	0	0	0	0	0
9	TIGRP2P124747_rs8966269	26300848	2	2	2	2	2	2	2	2	2	2	2	2	2	2	2	2		0	0	0	0	0	0	0	0
9	BICF2P56923	26319341	3	3	3	3	3	3	3	3	3	3	3	3	3	3	3	3		0	0	0	0	0	0	0	0
9	BICF2P1207279	26324341	2	2	4	2	2	2	2	2	2	2	2	2	2	2	2	2		0	-2	0	0	0	0	0	0
9	BICF2P1092559	26335276	0	0	0	0	0	0	0	0	0	0	0	0	0	0	0	0		0	0	0	0	0	0	0	0
9	BICF2S23445364	26355368	3	1	3	1	3	1	3	1	1	1	3	1	1	1	1	1		-2	-2	-2	-2	0	-2	0	0
9	BICF2P564610	26374253	1	3	1	3	1	3	1	3	3	3	1	3	3	3	3	3		2	2	2	2	0	2	0	0
9	BICF2P823834	26380796	1	3	1	3	1	3	1	3	3	3	1	3	3	3	3	3		2	2	2	2	0	2	0	0
9	TIGRP2P124774_rs8834430	26394836	0	0	0	0	0	0	0	0	0	0	0	0	0	0	0	0		0	0	0	0	0	0	0	0
9	TIGRP2P124782_rs9114659	26424633	4	2	4	4	4	2	4	2	2	2	4	2	2	2	2	2		-2	0	-2	-2	0	-2	0	0
9	BICF2S23617078	26430650	1	3	1	1	1	3	1	3	3	3	1	3	3	3	3	3		2	0	2	2	0	2	0	0
9	TIGRP2P124788_rs8495442	26440278	3	3	2	3	3	3	3	3	3	3	3	3	3	3	3	3		0	1	0	0	0	0	0	0
9	BICF2P1460564	26441766	4	3	4	3	4	3	4	3	3	3	4	3	3	3	3	3		-1	-1	-1	-1	0	-1	0	0
9	BICF2P1283262	26457439	1	1	1	1	1	1	1	1	1	1	1	1	1	1	1	1		0	0	0	0	0	0	0	0
9	BICF2P517678	26468968	3	3	1	3	3	3	3	3	3	3	3	3	3	3	3	3		0	2	0	0	0	0	0	0
9	BICF2P934377	26476691	3	3	3	3	3	3	3	3	3	3	3	3	3	3	3	3		0	0	0	0	0	0	0	0
9	BICF2P1251983	26490102	2	2	2	2	2	2	2	2	2	2	2	2	2	2	2	2		0	0	0	0	0	0	0	0
9	BICF2P1097952	26499332	3	1	3	1	3	1	3	1	1	1	3	1	1	1	1	1		-2	-2	-2	-2	0	-2	0	0
9	BICF2P465288	26511624	2	4	2	4	2	4	2	4	4	4	2	4	4	4	4	4		2	2	2	2	0	2	0	0
9	BICF2P1328332	26527707	1	3	1	3	1	3	1	3	3	3	1	3	3	3	3	3		2	2	2	2	0	2	0	0
9	BICF2P1057164	26538011	4	3	4	4	4	3	4	3	3	3	4	3	3	3	3	3		-1	0	-1	-1	0	-1	0	0
9	BICF2S2301938	26538727	1	2	1	1	1	2	1	2	2	2	1	2	2	2	2	2		1	0	1	1	0	1	0	0
9	BICF2P90380	26546467	3	3	3	3	3	3	3	3	3	3	3	3	3	3	3	3		0	0	0	0	0	0	0	0
9	BICF2P1319502	26553985	3	2	3	3	3	2	3	2	2	2	3	2	2	2	2	2		-1	0	-1	-1	0	-1	0	0
9	BICF2P265252	26563754	2	2	2	2	2	2	2	2	2	2	2	2	2	2	2	2		0	0	0	0	0	0	0	0
9	BICF2P947825	26580005	3	3	3	3	3	3	3	3	3	3	3	3	3	3	3	3		0	0	0	0	0	0	0	0
9	BICF2S2366542	26592580	4	4	4	4	4	4	4	4	4	4	4	4	4	4	4	4		0	0	0	0	0	0	0	0
9	BICF2S23439099	26601514	3	1	3	1	3	1	3	1	1	1	3	1	1	1	3	1		-2	-2	-2	-2	0	-2	0	-2
9	BICF2P404465	26628042	1	1	1	1	1	1	1	1	1	1	1	1	1	1	1	1		0	0	0	0	0	0	0	0
9	BICF2S23440631	26644060	4	3	4	3	4	3	4	3	3	3	4	3	3	3	4	3		-1	-1	-1	-1	0	-1	0	-1
9	BICF2P278275	26652719	4	4	4	4	4	4	4	4	4	4	4	4	4	4	4	4		0	0	0	0	0	0	0	0
9	BICF2P15124	26661715	2	2	2	2	2	2	2	2	2	2	2	2	2	2	4	2		0	0	0	0	0	0	0	-2
9	BICF2P865293	26678338	4	3	4	3	4	3	4	3	3	3	4	3	3	3	4	3		-1	-1	-1	-1	0	-1	0	-1
9	BICF2P335760	26694530	1	3	1	3	1	3	1	3	3	3	1	3	3	3	1	3		2	2	2	2	0	2	0	2
9	BICF2P408899	26713321	2	2	2	2	2	2	2	2	2	2	2	2	2	2	2	2		0	0	0	0	0	0	0	0
9	BICF2P408901	26713974	1	1	1	1	1	1	1	1	1	1	1	1	1	1	1	1		0	0	0	0	0	0	0	0
9	BICF2S23434833	26726551	2	2	2	2	2	2	2	2	2	2	2	2	2	2	2	2		0	0	0	0	0	0	0	0
9	BICF2P78288	26742156	3	1	3	1	3	1	3	1	1	1	3	1	1	1	1	1		-2	-2	-2	-2	0	-2	0	0
9	BICF2P1014337	26749380	3	1	3	1	3	1	3	1	1	1	3	1	1	1	1	1		-2	-2	-2	-2	0	-2	0	0
9	BICF2P249497	26763835	4	4	4	4	4	4	4	4	4	4	4	4	4	4	4	4		0	0	0	0	0	0	0	0
9	BICF2P271346	26769656	3	3	3	3	3	3	3	3	3	3	3	3	3	3	3	3		0	0	0	0	0	0	0	0
9	TIGRP2P124858_rs9005595	26775115	2	4	2	4	2	4	2	4	4	4	2	4	4	4	2	4		2	2	2	2	0	2	0	2
9	BICF2P835557	26791170	2	2	2	2	2	2	2	2	2	2	2	2	2	2	4	2		0	0	0	0	0	0	0	-2
9	BICF2P664463	26794711	2	2	2	2	2	2	2	2	2	2	2	2	2	2	4	2		0	0	0	0	0	0	0	-2
9	BICF2P11380	26816161	1	3	1	3	1	3	1	3	3	3	1	3	3	3	3	3		2	2	2	2	0	2	0	0
9	BICF2P1290874	26821647	3	1	3	1	3	1	3	1	1	1	3	1	1	1	1	1		-2	-2	-2	-2	0	-2	0	0
9	TIGRP2P124881_rs9041767	26829005	3	3	3	3	3	3	3	3	3	3	3	3	3	3	3	3		0	0	0	0	0	0	0	0
9	BICF2P1047684	26843306	3	3	3	3	3	3	3	3	3	3	3	3	3	3	3	3		0	0	0	0	0	0	0	0
9	BICF2P780489	26855514	2	2	2	2	2	2	2	2	2	2	2	2	2	2	2	2		0	0	0	0	0	0	0	0
9	BICF2P1266509	26864297	1	1	1	1	1	1	1	1	1	1	1	1	1	1	3	1		0	0	0	0	0	0	0	-2
9	BICF2P136137	26879310	4	2	4	2	4	2	4	2	2	2	4	2	2	2	2	2		-2	-2	-2	-2	0	-2	0	0
9	BICF2S23454437	26889438	4	4	4	4	4	4	4	4	4	4	4	4	4	4	4	4		0	0	0	0	0	0	0	0
9	TIGRP2P124898_rs8896240	26900877	3	3	3	3	3	3	3	3	3	3	3	3	3	3	3	3		0	0	0	0	0	0	0	0
9	BICF2P460526	26911287	1	3	1	3	1	3	1	3	3	3	1	3	3	3	1	3		2	2	2	2	0	2	0	2
9	BICF2S2443137	26928017	3	1	3	1	3	1	3	1	1	1	3	1	1	1	1	1		-2	-2	-2	-2	0	-2	0	0
9	BICF2P1385209	26934651	4	4	4	4	4	4	4	4	4	4	4	4	4	4	4	4		0	0	0	0	0	0	0	0
9	BICF2P7893	26953145	4	1	4	1	4	1	4	1	1	1	4	1	1	1	1	1		-3	-3	-3	-3	0	-3	0	0
9	BICF2S23220057	26972938	3	4	3	4	3	4	3	4	4	4	3	4	4	4	4	4		1	1	1	1	0	1	0	0
9	BICF2S23734161	27006178	2	4	2	4	2	4	2	4	4	4	2	4	4	4	4	4		2	2	2	2	0	2	0	0
9	TIGRP2P124916_rs8517770	27021658	2	4	2	4	2	4	2	4	4	4	2	4	4	4	4	4		2	2	2	2	0	2	0	0
9	BICF2P612726	27028113	1	2	1	2	1	2	1	2	2	2	1	2	2	2	2	2		1	1	1	1	0	1	0	0
9	BICF2P411176	27044094	1	1	1	1	1	1	1	1	1	1	1	1	1	1	1	1		0	0	0	0	0	0	0	0
9	BICF2P31424	27047864	3	3	3	3	3	3	3	3	3	3	3	3	3	3	3	3		0	0	0	0	0	0	0	0
9	BICF2P461486	27081768	3	3	3	3	3	3	3	3	3	3	3	3	3	3	1	3		0	0	0	0	0	0	0	2
9	BICF2P1287982	27093893	1	1	1	1	1	1	1	1	1	1	1	1	1	1	2	1		0	0	0	0	0	0	0	-1
9	BICF2P1456913	27112463	3	3	3	3	3	3	3	3	3	3	3	3	3	3	4	3		0	0	0	0	0	0	0	-1
9	BICF2S23130870	27117460	3	3	3	3	3	3	3	3	3	3	3	3	3	3	3	3		0	0	0	0	0	0	0	0
9	BICF2P965562	27128780	1	1	1	1	1	1	1	1	1	1	1	1	1	1	3	1		0	0	0	0	0	0	0	-2
9	BICF2P930986	27144329	1	1	1	1	1	1	1	1	1	1	1	1	1	1	3	1		0	0	0	0	0	0	0	-2
9	TIGRP2P124950_rs8723618	27151668	2	2	2	2	2	2	2	2	2	2	2	2	2	2	1	2		0	0	0	0	0	0	0	1
9	BICF2P921874	27163112	3	3	3	3	3	3	3	3	3	3	3	3	3	3	1	3		0	0	0	0	0	0	0	2
9	BICF2P1063363	27175877	4	2	2	2	4	2	4	2	2	2	4	2	2	2	2	2		-2	0	-2	-2	0	-2	0	0
9	BICF2P646766	27180847	1	3	3	3	1	3	1	3	3	3	1	3	3	3	1	3		2	0	2	2	0	2	0	2
9	BICF2P772317	27189031	4	4	4	4	4	4	4	4	4	4	4	4	4	4	4	4		0	0	0	0	0	0	0	0
9	BICF2P994012	27198685	2	4	4	4	4	4	2	4	4	4	2	4	4	4	4	4		2	0	0	2	0	2	0	0
9	BICF2P346418	27211087	4	2	2	2	2	2	4	2	2	2	4	2	2	2	4	2		-2	0	0	-2	0	-2	0	-2
9	BICF2S23646726	27222712	2	1	1	1	1	1	2	1	1	1	2	1	1	1	2	1		-1	0	0	-1	0	-1	0	-1
9	BICF2P595751	27242697	1	1	1	1	1	1	1	1	1	1	1	1	1	1	1	1		0	0	0	0	0	0	0	0
9	BICF2P859170	27244132	3	3	3	3	3	3	3	3	3	3	3	3	3	3	3	3		0	0	0	0	0	0	0	0
9	BICF2P845006	27267096	4	4	4	4	4	4	4	4	4	4	4	4	4	4	2	4		0	0	0	0	0	0	0	2
9	BICF2P895077	27286776	2	2	2	2	2	2	2	2	2	2	2	2	2	2	4	2		0	0	0	0	0	0	0	-2
9	BICF2P904943	27287573	1	1	1	1	1	1	1	1	1	1	1	1	1	1	3	1		0	0	0	0	0	0	0	-2
9	BICF2S23454318	27307381	3	4	4	4	4	4	3	4	4	4	3	4	4	4	3	4		1	0	0	1	0	1	0	1
9	BICF2P1425742	27323480	3	4	4	4	4	4	3	4	4	4	3	4	4	4	3	4		1	0	0	1	0	1	0	1
9	BICF2P524622	27327704	1	1	1	1	1	1	1	1	1	1	1	1	1	1	3	1		0	0	0	0	0	0	0	-2
9	BICF2S22926273	27339669	3	3	3	3	3	3	3	3	3	3	3	3	3	3	3	3		0	0	0	0	0	0	0	0
9	BICF2S23446804	27357818	4	4	4	4	4	4	4	4	4	4	4	4	4	4	4	4		0	0	0	0	0	0	0	0
9	BICF2P570450	27373389	2	2	2	2	2	2	2	2	2	2	2	2	2	2	2	2		0	0	0	0	0	0	0	0
9	BICF2P225354	27377623	3	1	1	1	1	1	3	1	1	1	3	1	1	1	1	1		-2	0	0	-2	0	-2	0	0
9	BICF2S23913393	27383075	3	1	1	1	1	1	3	1	1	1	3	1	1	1	3	1		-2	0	0	-2	0	-2	0	-2
9	BICF2S23660012	27396301	3	3	3	3	3	3	3	3	3	3	3	3	3	3	3	3		0	0	0	0	0	0	0	0
9	BICF2P44044	27421213	4	4	4	4	4	4	4	4	4	4	4	4	4	4	4	4		0	0	0	0	0	0	0	0
9	BICF2P1225976	27430645	2	2	2	2	2	2	2	2	2	2	2	2	2	2	2	2		0	0	0	0	0	0	0	0
9	BICF2P1095566	27450232	1	1	1	1	1	1	1	1	1	1	1	1	1	1	1	1		0	0	0	0	0	0	0	0
9	BICF2P405846	27465521	1	1	1	1	1	1	1	1	1	1	1	1	1	1	1	1		0	0	0	0	0	0	0	0
9	BICF2S2325490	27471523	1	1	1	1	1	1	1	1	1	1	1	1	1	1	1	1		0	0	0	0	0	0	0	0
9	BICF2S23357108	27500850	2	4	4	4	4	4	2	4	4	4	2	4	4	4	2	4		2	0	0	2	0	2	0	2
9	BICF2P369344	27529024	3	3	3	3	3	3	3	3	3	3	3	3	3	3	1	3		0	0	0	0	0	0	0	2
9	BICF2P369345	27529257	4	1	1	1	1	1	4	1	1	1	4	1	1	1	1	1		-3	0	0	-3	0	-3	0	0
9	TIGRP2P125005_rs8797941	27533742	3	1	1	1	1	1	3	1	1	1	3	1	1	1	3	1		-2	0	0	-2	0	-2	0	-2
9	BICF2P791708	27546173	2	2	2	2	2	2	2	2	2	2	2	2	2	2	2	2		0	0	0	0	0	0	0	0
9	BICF2P316925	27559587	1	1	1	1	1	1	1	1	1	1	1	1	1	1	1	1		0	0	0	0	0	0	0	0
9	BICF2P1398603	27566578	2	4	4	4	4	4	2	4	4	4	2	4	4	4	4	4		2	0	0	2	0	2	0	0
9	BICF2P1398601	27566752	3	1	1	1	1	1	3	1	1	1	3	1	1	1	1	1		-2	0	0	-2	0	-2	0	0
9	TIGRP2P125027_rs8519153	27579879	2	2	2	2	2	2	2	2	2	2	2	2	2	2	1	2		0	0	0	0	0	0	0	1
9	BICF2S2365146	27594229	4	4	4	4	4	4	4	4	4	4	4	4	4	4	4	4		0	0	0	0	0	0	0	0
9	BICF2P1008064	27602962	4	4	4	4	4	4	4	4	4	4	4	4	4	4	4	4		0	0	0	0	0	0	0	0
9	BICF2S23645786	27633034	4	4	4	4	4	4	4	4	4	4	4	4	4	4	4	4		0	0	0	0	0	0	0	0
9	BICF2S23648273	27641308	4	4	4	4	4	4	4	4	4	4	4	4	4	4	4	4		0	0	0	0	0	0	0	0
9	BICF2P1420892	27646321	3	3	3	3	3	3	3	3	3	3	3	3	3	3	1	3		0	0	0	0	0	0	0	2
9	TIGRP2P125037_rs8777456	27657433	3	3	3	3	3	3	3	3	3	3	3	3	3	3	3	3		0	0	0	0	0	0	0	0
9	BICF2P1456147	27669967	4	4	4	4	4	4	4	4	4	4	4	4	4	4	4	4		0	0	0	0	0	0	0	0
9	BICF2P1036408	27682152	4	4	4	4	4	4	4	4	4	4	4	4	4	4	2	4		0	0	0	0	0	0	0	2
9	TIGRP2P125055_rs8787315	27692338	2	2	2	2	2	2	2	2	2	2	2	2	2	2	4	2		0	0	0	0	0	0	0	-2
9	BICF2S2337872	27703520	4	4	4	4	4	4	4	4	4	4	4	4	4	4	2	4		0	0	0	0	0	0	0	2
9	BICF2P864056	27722602	4	2	2	2	2	2	4	2	2	2	4	2	2	2	4	2		-2	0	0	-2	0	-2	0	-2
9	BICF2S23029406	27737438	4	3	3	3	3	3	4	3	3	3	4	3	3	3	4	3		-1	0	0	-1	0	-1	0	-1
9	BICF2P579558	27743250	4	2	2	2	2	2	4	2	2	2	4	2	2	2	4	2		-2	0	0	-2	0	-2	0	-2
9	BICF2P222398	27750516	3	3	3	3	3	3	3	3	3	3	3	3	3	3	3	3		0	0	0	0	0	0	0	0
9	BICF2P439781	27767392	3	3	3	3	3	3	3	3	3	3	3	3	3	3	3	3		0	0	0	0	0	0	0	0
9	BICF2P851059	27770338	1	1	1	1	1	1	1	1	1	1	1	1	1	1	1	1		0	0	0	0	0	0	0	0
9	BICF2S23258442	27795405	2	2	2	2	2	2	2	2	2	2	2	2	2	2	2	2		0	0	0	0	0	0	0	0
9	BICF2P13550	27813920	1	3	3	3	3	3	1	3	3	3	1	3	3	3	3	3		2	0	0	2	0	2	0	0
9	BICF2S23321299	27825258	2	4	4	4	4	4	2	4	4	4	2	4	4	4	4	4		2	0	0	2	0	2	0	0
9	TIGRP2P125076_rs9006818	27838940	3	3	3	3	3	3	3	3	3	3	3	3	3	3	3	3		0	0	0	0	0	0	0	0
9	BICF2P575468	27839140	2	1	1	1	1	1	2	1	1	1	2	1	1	1	1	1		-1	0	0	-1	0	-1	0	0
9	TIGRP2P125086_rs9169757	27844173	4	4	4	4	4	4	4	4	4	4	4	4	4	4	4	4		0	0	0	0	0	0	0	0
9	BICF2P1297013	27856548	1	3	3	3	3	3	1	3	3	3	1	3	3	3	1	3		2	0	0	2	0	2	0	2
9	BICF2P236403	27866473	2	4	4	4	4	4	2	4	4	4	2	4	4	4	2	4		2	0	0	2	0	2	0	2
9	BICF2G630832458	27871204	3	3	3	3	3	3	3	3	3	3	3	3	3	3	3	3		0	0	0	0	0	0	0	0
9	BICF2G630832463	27875755	3	3	3	3	3	3	3	3	3	3	3	3	3	3	3	3		0	0	0	0	0	0	0	0
9	BICF2S23311801	27893478	1	1	1	1	1	1	1	1	1	1	1	1	1	1	1	1		0	0	0	0	0	0	0	0
9	BICF2G630832496	27902867	1	1	1	1	1	1	1	1	1	1	1	1	1	1	1	1		0	0	0	0	0	0	0	0
9	BICF2G630832509	27913110	4	2	4	4	2	2	4	2	2	2	4	2	2	2	2	2		-2	0	0	-2	0	-2	0	0
9	TIGRP2P125117_rs8576756	27927293	2	4	2	2	4	4	2	4	4	4	2	4	4	4	2	4		2	0	0	2	0	2	0	2
9	BICF2P1351569	27927643	2	3	2	2	3	3	2	3	3	3	2	3	3	3	2	3		1	0	0	1	0	1	0	1
9	BICF2G630832553	27935907	4	2	4	4	2	2	4	2	2	2	4	2	2	2	4	2		-2	0	0	-2	0	-2	0	-2
9	BICF2G630832571	27947061	3	3	3	3	3	3	3	3	3	3	3	3	3	3	3	3		0	0	0	0	0	0	0	0
9	BICF2G630832598	27961799	2	2	2	2	2	2	2	2	2	2	2	2	2	2	2	2		0	0	0	0	0	0	0	0
9	BICF2P1467481	27967497	1	1	1	1	1	1	1	1	1	1	1	1	1	1	1	1		0	0	0	0	0	0	0	0
9	BICF2P1260647	27973925	1	3	1	1	3	3	1	3	3	3	1	3	3	3	3	3		2	0	0	2	0	2	0	0
9	BICF2G630832634	27981627	3	3	3	3	3	3	3	3	3	3	3	3	3	3	3	3		0	0	0	0	0	0	0	0
9	BICF2P904013	27992414	1	1	1	1	1	1	1	1	1	1	1	1	1	1	3	1		0	0	0	0	0	0	0	-2
9	BICF2S23445230	28011194	3	3	3	3	3	3	3	3	3	3	3	3	3	3	3	3		0	0	0	0	0	0	0	0
9	BICF2G630832689	28014518	4	4	4	4	4	4	4	4	4	4	4	4	4	4	4	4		0	0	0	0	0	0	0	0
9	BICF2P1468397	28036197	3	3	1	1	3	3	3	3	3	3	3	3	3	3	1	3		0	0	0	0	0	0	0	2
9	BICF2P1188773	28043684	1	1	1	1	1	1	1	1	1	1	1	1	1	1	1	1		0	0	0	0	0	0	0	0
9	BICF2G630832709	28051437	1	1	3	3	1	1	1	1	1	1	1	1	1	1	3	1		0	0	0	0	0	0	0	-2
9	BICF2S23037275	28061596	2	2	4	4	2	2	2	2	2	2	2	2	2	2	4	2		0	0	0	0	0	0	0	-2
9	BICF2G630832753	28072047	3	3	4	4	3	3	3	3	3	3	3	3	3	3	4	3		0	0	0	0	0	0	0	-1
9	BICF2G630832768	28083754	2	2	2	2	2	2	2	2	2	2	2	2	2	2	2	2		0	0	0	0	0	0	0	0
9	BICF2S23212757	28098617	2	2	2	2	2	2	2	2	2	2	2	2	2	2	2	2		0	0	0	0	0	0	0	0
9	BICF2G630832826	28111584	4	4	4	4	4	4	4	4	4	4	4	4	4	4	4	4		0	0	0	0	0	0	0	0
9	BICF2P218365	28118995	2	2	2	2	2	2	2	2	2	2	2	2	2	2	2	2		0	0	0	0	0	0	0	0
9	BICF2G630832847	28129247	4	2	2	2	2	2	4	2	2	2	4	2	2	2	2	2		-2	0	0	-2	0	-2	0	0
9	BICF2G630832886	28152422	2	4	4	4	4	4	2	4	4	4	2	4	4	4	4	4		2	0	0	2	0	2	0	0
9	BICF2P445752	28192507	1	1	1	1	1	1	1	1	1	1	1	1	1	1	1	1		0	0	0	0	0	0	0	0
9	TIGRP2P125193_rs8961396	28199225	1	1	2	2	1	1	1	1	1	1	1	1	1	1	2	1		0	0	0	0	0	0	0	-1
9	BICF2G630832914	28218773	3	3	3	3	3	3	3	3	3	3	3	3	3	3	3	3		0	0	0	0	0	0	0	0
9	BICF2G630832924	28226502	4	4	4	4	4	4	4	4	4	4	4	4	4	4	4	4		0	0	0	0	0	0	0	0
9	BICF2G630832982	28248630	2	2	2	2	2	2	2	2	2	2	2	2	2	2	2	2		0	0	0	0	0	0	0	0
9	BICF2G630833002	28265015	2	2	2	2	2	2	2	2	2	2	2	2	2	2	2	2		0	0	0	0	0	0	0	0
9	BICF2G630833006	28270859	2	2	2	2	2	2	2	2	2	2	2	2	2	2	2	2		0	0	0	0	0	0	0	0
9	BICF2P439373	28283697	2	2	2	2	2	2	2	2	2	2	2	2	2	2	2	2		0	0	0	0	0	0	0	0
9	BICF2S23657764	28287053	2	2	2	2	2	2	2	2	2	2	2	2	2	2	2	2		0	0	0	0	0	0	0	0
9	BICF2G630833086	28302105	3	3	3	3	3	3	3	3	3	3	3	3	3	3	3	3		0	0	0	0	0	0	0	0
9	BICF2S231667	28318220	4	2	4	4	2	2	4	2	2	2	4	2	2	2	4	2		-2	0	0	-2	0	-2	0	-2
9	BICF2G630833089	28327124	4	4	4	4	4	4	4	4	4	4	4	4	4	4	4	4		0	0	0	0	0	0	0	0
9	BICF2G630833111	28345380	4	2	4	4	2	2	4	2	2	2	4	2	2	2	4	2		-2	0	0	-2	0	-2	0	-2
9	BICF2P1140871	28352846	1	1	1	1	1	1	1	1	1	1	1	1	1	1	1	1		0	0	0	0	0	0	0	0
9	BICF2G630833137	28365246	4	2	4	4	2	2	4	2	2	2	4	2	2	2	4	2		-2	0	0	-2	0	-2	0	-2
9	TIGRP2P125218_rs9191977	28376721	1	3	1	1	3	3	1	3	3	3	1	3	3	3	1	3		2	0	0	2	0	2	0	2
9	BICF2G630833150	28385434	3	3	3	3	3	3	3	3	3	3	3	3	3	3	3	3		0	0	0	0	0	0	0	0
9	BICF2G630833193	28404682	2	2	2	2	2	2	2	2	2	2	2	2	2	2	2	2		0	0	0	0	0	0	0	0
9	BICF2G630833199	28407829	4	2	4	4	2	2	4	2	2	2	4	2	2	2	4	2		-2	0	0	-2	0	-2	0	-2
9	BICF2S2327014	28418667	3	3	3	3	3	3	3	3	3	3	3	3	3	3	3	3		0	0	0	0	0	0	0	0
9	BICF2P734473	28433847	1	1	1	1	1	1	1	1	1	1	1	1	1	1	1	1		0	0	0	0	0	0	0	0
9	BICF2P343539	28441048	3	3	3	3	3	3	3	3	3	3	3	3	3	3	3	3		0	0	0	0	0	0	0	0
9	BICF2P679421	28450183	0	0	0	0	0	0	0	0	0	0	0	0	0	0	0	0		0	0	0	0	0	0	0	0
9	BICF2P572850	28455135	3	1	3	3	1	1	3	1	1	1	3	1	1	1	3	1		-2	0	0	-2	0	-2	0	-2
9	BICF2P849794	28470661	3	3	3	3	3	3	3	3	3	3	3	3	3	3	3	3		0	0	0	0	0	0	0	0
9	BICF2S23051048	28483011	1	1	1	1	1	1	1	1	1	1	1	1	1	1	1	1		0	0	0	0	0	0	0	0
9	BICF2P273143	28485983	4	4	2	2	4	4	4	4	4	4	4	4	4	4	2	4		0	0	0	0	0	0	0	2
9	TIGRP2P125274_rs8923497	28503206	1	1	1	1	1	1	1	1	1	1	1	1	1	1	1	1		0	0	0	0	0	0	0	0
9	BICF2P592997	28513774	4	4	4	4	4	4	4	4	4	4	4	4	4	4	4	4		0	0	0	0	0	0	0	0
9	BICF2P297901	28520993	4	4	4	4	4	4	4	4	4	4	4	4	4	4	4	4		0	0	0	0	0	0	0	0
9	BICF2P165135	28535312	2	2	2	2	2	2	2	2	2	2	2	2	2	2	2	2		0	0	0	0	0	0	0	0
9	BICF2P608643	28548943	1	3	3	3	3	3	1	3	3	3	1	3	3	3	3	3		2	0	0	2	0	2	0	0
9	BICF2P1167028	28571473	3	1	3	3	1	1	3	1	1	1	3	1	1	1	3	1		-2	0	0	-2	0	-2	0	-2
9	TIGRP2P125320_rs8795008	28588232	2	2	2	2	2	2	2	2	2	2	2	2	2	2	2	2		0	0	0	0	0	0	0	0
9	BICF2P923923	28589563	2	4	4	4	4	4	2	4	4	4	2	4	4	4	4	4		2	0	0	2	0	2	0	0
9	BICF2P1112691	28594244	3	3	3	3	3	3	3	3	3	3	3	3	3	3	3	3		0	0	0	0	0	0	0	0
9	BICF2P1112693	28594637	3	3	3	3	3	3	3	3	3	3	3	3	3	3	3	3		0	0	0	0	0	0	0	0
9	BICF2P782452	28602729	4	4	4	4	4	4	4	4	4	4	4	4	4	4	4	4		0	0	0	0	0	0	0	0
9	TIGRP2P125338_rs9070968	28614745	3	1	3	3	1	1	3	1	1	1	3	1	1	1	3	1		-2	0	0	-2	0	-2	0	-2
9	BICF2G630833211	28625424	2	2	2	2	2	2	2	2	2	2	2	2	2	2	2	2		0	0	0	0	0	0	0	0
9	BICF2P648889	28651586	3	3	3	3	3	3	3	3	3	3	3	3	3	3	3	3		0	0	0	0	0	0	0	0
9	BICF2G630833244	28662347	3	1	1	1	1	1	3	1	1	1	3	1	1	1	1	1		-2	0	0	-2	0	-2	0	0
9	BICF2G630833261	28672868	3	3	3	3	3	3	3	3	3	3	3	3	3	3	3	3		0	0	0	0	0	0	0	0
9	BICF2G630833273	28692896	3	3	3	3	3	3	3	3	3	3	3	3	3	3	3	3		0	0	0	0	0	0	0	0
9	BICF2G630833289	28715800	3	1	3	3	1	1	3	1	1	1	3	1	1	1	3	1		-2	0	0	-2	0	-2	0	-2
9	BICF2P126723	28730186	3	1	3	3	1	1	3	1	1	1	3	1	1	1	3	1		-2	0	0	-2	0	-2	0	-2
9	BICF2P1156337	28750008	2	4	2	2	4	4	2	4	4	4	2	4	4	4	2	4		2	0	0	2	0	2	0	2
9	BICF2G630833300	28751259	1	1	1	1	1	1	1	1	1	1	1	1	1	1	1	1		0	0	0	0	0	0	0	0
9	BICF2G630833309	28761789	0	0	0	0	0	0	0	0	0	0	0	0	0	0	0	0		0	0	0	0	0	0	0	0
9	TIGRP2P125376_rs8924630	28795237	2	2	3	3	2	2	2	2	2	2	2	2	2	2	3	2		0	0	0	0	0	0	0	-1
9	BICF2P741492	28799286	3	3	4	4	3	3	3	3	3	3	3	3	3	3	0	0		0	0	0	0	0	0	0	0
9	BICF2G630833353	28851052	2	2	2	2	2	2	2	2	2	2	2	2	2	2	2	2		0	0	0	0	0	0	0	0
9	BICF2P1006817	28861778	3	3	3	3	3	3	3	3	3	3	3	3	3	3	3	3		0	0	0	0	0	0	0	0
9	BICF2G630833361	28871137	2	2	1	1	2	2	2	2	2	2	2	2	2	2	1	2		0	0	0	0	0	0	0	1
9	BICF2G630833374	28876833	4	2	4	4	2	2	4	2	2	2	4	2	2	2	4	2		-2	0	0	-2	0	-2	0	-2
9	BICF2P198852	28892854	2	4	4	4	4	4	2	4	4	4	2	4	4	4	4	4		2	0	0	2	0	2	0	0
9	BICF2G630833380	28900641	4	2	4	4	2	2	4	2	2	2	4	2	2	2	4	2		-2	0	0	-2	0	-2	0	-2
9	BICF2G630833403	28912573	3	1	3	3	1	1	3	1	1	1	3	1	1	1	3	1		-2	0	0	-2	0	-2	0	-2
9	BICF2G630833414	28923019	2	2	4	4	2	2	2	2	2	2	2	2	2	2	4	2		0	0	0	0	0	0	0	-2
9	BICF2G630833437	28941134	3	1	3	3	1	1	3	1	1	1	3	1	1	1	3	1		-2	0	0	-2	0	-2	0	-2
9	BICF2G630833451	28951974	3	1	1	1	1	1	3	1	1	1	3	1	1	1	1	1		-2	0	0	-2	0	-2	0	0
9	BICF2P1115752	28953637	4	4	2	2	4	4	4	4	4	4	4	4	4	4	2	4		0	0	0	0	0	0	0	2
9	BICF2S23526723	28964470	3	3	3	3	3	3	3	3	3	3	3	3	3	3	3	3		0	0	0	0	0	0	0	0
9	BICF2G630833477	28972825	2	2	4	4	2	2	2	2	2	2	2	2	2	2	4	2		0	0	0	0	0	0	0	-2
9	BICF2G630833496	28981270	2	2	2	2	2	2	2	2	2	2	2	2	2	2	2	2		0	0	0	0	0	0	0	0
9	BICF2G630833504	28994388	3	3	1	1	3	3	3	3	3	3	3	3	3	3	1	3		0	0	0	0	0	0	0	2
9	BICF2G630833516	29005738	1	1	1	1	1	1	1	1	1	1	1	1	1	1	1	1		0	0	0	0	0	0	0	0
9	BICF2P403525	29021927	1	1	1	1	1	1	1	1	1	1	1	1	1	1	1	1		0	0	0	0	0	0	0	0
9	BICF2G630833530	29026672	2	2	2	2	2	2	2	2	2	2	2	2	2	2	2	2		0	0	0	0	0	0	0	0
9	BICF2S23124692	29042734	1	3	3	3	3	3	1	3	3	3	1	3	3	3	3	3		2	0	0	2	0	2	0	0
9	BICF2S23616631	29049511	4	2	2	2	2	2	4	2	2	2	4	2	2	2	2	2		-2	0	0	-2	0	-2	0	0
9	BICF2P86688	29071005	2	2	2	2	2	2	2	2	2	2	2	2	2	2	2	2		0	0	0	0	0	0	0	0
9	BICF2P400707	29081109	3	1	3	3	1	1	3	1	1	1	3	1	1	1	3	1		-2	0	0	-2	0	-2	0	-2
9	BICF2P1226555	29094629	1	1	1	1	1	1	1	1	1	1	1	1	1	1	1	1		0	0	0	0	0	0	0	0
9	BICF2P793963	29107795	2	2	2	2	2	2	2	2	2	2	2	2	2	2	2	2		0	0	0	0	0	0	0	0
9	BICF2S23730957	29118964	4	4	3	3	4	4	4	4	4	4	4	4	4	4	3	4		0	0	0	0	0	0	0	1
9	BICF2P771167	29122550	3	3	3	3	3	3	3	3	3	3	3	3	3	3	3	3		0	0	0	0	0	0	0	0
9	BICF2G630833538	29130393	2	2	2	2	2	2	2	2	2	2	2	2	2	2	2	2		0	0	0	0	0	0	0	0
9	BICF2P303456	29146093	1	1	1	1	1	1	1	1	1	1	1	1	1	1	1	1		0	0	0	0	0	0	0	0
9	BICF2G630833560	29148014	4	4	3	3	4	4	4	4	4	4	4	4	4	4	3	4		0	0	0	0	0	0	0	1
9	BICF2S23237727	29150423	2	2	1	1	2	2	2	2	2	2	2	2	2	2	1	2		0	0	0	0	0	0	0	1
9	BICF2G630833581	29155354	3	3	4	4	3	3	3	3	3	3	3	3	3	3	4	3		0	0	0	0	0	0	0	-1
9	BICF2G630833598	29164608	4	4	2	2	4	4	4	4	4	4	4	4	4	4	2	4		0	0	0	0	0	0	0	2
9	TIGRP2P125505_rs8755867	29176267	2	2	2	2	2	2	2	2	2	2	2	2	2	2	2	2		0	0	0	0	0	0	0	0
9	BICF2P141320	29193341	1	3	3	3	3	3	1	3	3	3	1	3	3	3	3	3		2	0	0	2	0	2	0	0
9	TIGRP2P125522_rs9216816	29200161	2	2	2	2	2	2	2	2	2	2	2	2	2	2	2	2		0	0	0	0	0	0	0	0
9	BICF2P633807	29220606	1	3	1	1	3	3	1	3	3	3	1	3	3	3	1	3		2	0	0	2	0	2	0	2
9	TIGRP2P125526_rs9186537	29223107	3	1	3	3	1	1	3	1	1	1	3	1	1	1	3	1		-2	0	0	-2	0	-2	0	-2
9	BICF2G630833617	29239071	4	4	4	4	4	4	4	4	4	4	4	4	4	4	4	4		0	0	0	0	0	0	0	0
9	BICF2G630833623	29246994	3	3	3	3	3	3	3	3	3	3	3	3	3	3	3	3		0	0	0	0	0	0	0	0
9	BICF2G630833633	29265082	3	3	3	3	3	3	3	3	3	3	3	3	3	3	3	3		0	0	0	0	0	0	0	0
9	BICF2G630833642	29274369	3	2	2	2	2	2	3	2	2	2	3	2	2	2	2	2		-1	0	0	-1	0	-1	0	0
9	BICF2S23737788	29279368	4	4	4	4	4	4	4	4	4	4	4	4	4	4	4	4		0	0	0	0	0	0	0	0
9	BICF2S23441620	29293079	3	3	3	3	3	3	3	3	3	3	3	3	3	3	3	3		0	0	0	0	0	0	0	0
9	BICF2G630833644	29311989	2	2	2	2	2	2	2	2	2	2	2	2	2	2	2	2		0	0	0	0	0	0	0	0
9	BICF2S2442024	29343252	2	2	2	2	2	2	2	2	2	2	2	2	2	2	2	2		0	0	0	0	0	0	0	0
9	BICF2S23416345	29363431	1	1	1	1	1	1	1	1	1	1	1	1	1	1	1	1		0	0	0	0	0	0	0	0
9	BICF2P961721	29374286	2	2	2	2	2	2	2	2	2	2	2	2	2	2	2	2		0	0	0	0	0	0	0	0
9	BICF2S23528313	29383084	4	4	4	4	4	4	4	4	4	4	4	4	4	4	4	4		0	0	0	0	0	0	0	0
9	BICF2S24113908	29397257	3	3	3	3	3	3	3	3	3	3	3	3	3	3	3	3		0	0	0	0	0	0	0	0
9	BICF2S23652401	29407413	4	4	4	4	4	4	4	4	4	4	4	4	4	4	4	4		0	0	0	0	0	0	0	0
9	BICF2P1137291	29431510	2	2	2	2	2	2	2	2	2	2	2	2	2	2	2	2		0	0	0	0	0	0	0	0
9	BICF2S23743595	29464602	1	1	1	1	1	1	1	1	1	1	1	1	1	1	1	1		0	0	0	0	0	0	0	0
9	BICF2G630833654	29478917	3	3	3	3	3	3	3	3	3	3	3	3	3	3	3	3		0	0	0	0	0	0	0	0
9	TIGRP2P125543_rs8576216	29501026	3	3	1	1	3	3	3	3	3	3	3	3	3	3	1	3		0	0	0	0	0	0	0	2
9	BICF2G630833680	29501412	2	2	2	2	2	2	2	2	2	2	2	2	2	2	2	2		0	0	0	0	0	0	0	0
9	BICF2P1426852	29515855	1	1	1	1	1	1	1	1	1	1	1	1	1	1	1	1		0	0	0	0	0	0	0	0
9	BICF2G630833694	29527702	2	2	2	2	2	2	2	2	2	2	2	2	2	2	2	2		0	0	0	0	0	0	0	0
9	BICF2P1161648	29547641	3	3	1	1	3	3	3	3	3	3	3	3	3	3	1	3		0	0	0	0	0	0	0	2
9	BICF2P365782	29557529	1	1	3	3	1	1	1	1	1	1	1	1	1	1	3	1		0	0	0	0	0	0	0	-2
9	BICF2P529809	29568158	4	4	2	2	4	4	4	4	4	4	4	4	4	4	2	4		0	0	0	0	0	0	0	2
9	BICF2P731888	29586643	3	1	1	1	1	1	3	1	1	1	3	1	1	1	1	1		-2	0	0	-2	0	-2	0	0
9	BICF2G630833717	29601019	2	2	4	4	2	2	2	2	2	2	2	2	2	2	4	2		0	0	0	0	0	0	0	-2
9	BICF2S23412397	29605972	2	2	2	2	2	2	2	2	2	2	2	2	2	2	2	2		0	0	0	0	0	0	0	0
9	BICF2P12813	29619256	4	4	4	4	4	4	4	4	4	4	4	4	4	4	4	4		0	0	0	0	0	0	0	0
9	BICF2P1171323	29646749	2	2	2	2	2	2	2	2	2	2	2	2	2	2	2	2		0	0	0	0	0	0	0	0
9	TIGRP2P125580_rs8598161	29654139	1	1	1	1	1	1	1	1	1	1	1	1	1	1	1	1		0	0	0	0	0	0	0	0
[truncated: 2,366 more rows]
