# Supplementary material for: Increased susceptibility to Mycobacterium avium complex infection in miniature Schnauzer dogs caused by a codon deletion in CARD9
Source: Sci Rep. 2024 May 6;14:10346. doi: 10.1038/s41598-024-61054-x (PMC11074286; doi:10.1038/s41598-024-61054-x)
Supplement: Supplementary file 5 — Supplementary Table 3. [file 41598_2024_61054_MOESM5_ESM.xlsx]

## Sheet: Table S3
Supplementary Table 3. Variants, for which both affected Miniature Schnauzers shared a homozygous alternate genotype (1/1) while 660 control genomes had a homozygous reference (0/0) or missing (./.) genotype. Variants that were present in at least one of the 660 control genomes were excluded from further analysis. This resulted in only 20 shared homozygous variants for the two affected dogs. Plea…
#CHROM	POS	REF	ALT	FILTER	EFFECT	IMPACT	GENE	GENEID	FEATURE	FEATUREID	BIOTYPE	RANK	HGVS_C	HGVS_P	CDNA_POS	CDNA_LEN	CDS_POS	CDS_LEN	AA_POS	AA_LEN	DISTANCE	ERRORS
12	24972824	C	T	GATKstd	intergenic_region	MODIFIER	LOC111098164-LOC100688417	111098164-100688417	intergenic_region	111098164-100688417		-1	n.24972824C>T		-1	-1	-1	-1	-1	-1	0
13	61538020	GGTGGGGGGT	G	PASS	upstream_gene_variant	MODIFIER	LOC102152779	102152779	transcript	XR_293942.3	pseudogene	-1	n.-228_-220delGTGGGGGGT		-1	-1	-1	-1	-1	-1	228
13	61538020	GGTGGGGGGT	G	PASS	intron_variant	MODIFIER	ADAMTS3	482192	transcript	XM_539311.5	protein_coding	1	c.70-388_70-380delACCCCCCAC		-1	-1	-1	-1	-1	-1	0	WARNING_TRANSCRIPT_MULTIPLE_STOP_CODONS
22	22819109	A	C	PASS	intergenic_region	MODIFIER	LOC111091787-LOC106557553	111091787-106557553	intergenic_region	111091787-106557553		-1	n.22819109A>C		-1	-1	-1	-1	-1	-1	0
23	34472510	C	A	PASS	intron_variant	MODIFIER	ARMC8	485684	transcript	XM_847042.5	protein_coding	12	c.1134+3981C>A		-1	-1	-1	-1	-1	-1	0
23	34472510	C	A	PASS	intron_variant	MODIFIER	ARMC8	485684	transcript	XM_022408679.1	protein_coding	11	c.1008+3981C>A		-1	-1	-1	-1	-1	-1	0
2	47880714	TG	T	PASS	intergenic_region	MODIFIER	LOC111092308-LOC100856295	111092308-100856295	intergenic_region	111092308-100856295		-1	n.47880715delG		-1	-1	-1	-1	-1	-1	0
2	75519291	A	C	PASS	intron_variant	MODIFIER	MYOM3	487372	transcript	XM_544498.5	protein_coding	25	c.3157-244A>C		-1	-1	-1	-1	-1	-1	0
2	75519291	A	C	PASS	intron_variant	MODIFIER	MYOM3	487372	transcript	XM_022413339.1	protein_coding	25	c.3157-244A>C		-1	-1	-1	-1	-1	-1	0
2	75534222	C	CA	PASS	downstream_gene_variant	MODIFIER	MYOM3	487372	transcript	XM_544498.5	protein_coding	-1	c.*5820_*5821insA		-1	-1	-1	-1	-1	-1	4664
2	75534222	C	CA	PASS	downstream_gene_variant	MODIFIER	MYOM3	487372	transcript	XM_022413339.1	protein_coding	-1	c.*5820_*5821insA		-1	-1	-1	-1	-1	-1	4664
2	75534222	C	CA	PASS	intergenic_region	MODIFIER	MYOM3-SRSF10	487372-610494	intergenic_region	487372-610494		-1	n.75534222_75534223insA		-1	-1	-1	-1	-1	-1	0
2	75534223	C	T	PASS	downstream_gene_variant	MODIFIER	MYOM3	487372	transcript	XM_544498.5	protein_coding	-1	c.*5821C>T		-1	-1	-1	-1	-1	-1	4664
2	75534223	C	T	PASS	downstream_gene_variant	MODIFIER	MYOM3	487372	transcript	XM_022413339.1	protein_coding	-1	c.*5821C>T		-1	-1	-1	-1	-1	-1	4664
2	75534223	C	T	PASS	intergenic_region	MODIFIER	MYOM3-SRSF10	487372-610494	intergenic_region	487372-610494		-1	n.75534223C>T		-1	-1	-1	-1	-1	-1	0
2	75703843	T	C	PASS	upstream_gene_variant	MODIFIER	LOC106558271	106558271	transcript	XR_002621894.1	pseudogene	-1	n.-1696A>G		-1	-1	-1	-1	-1	-1	1696
2	75703843	T	C	PASS	upstream_gene_variant	MODIFIER	GALE	100855555	transcript	XM_003638903.4	protein_coding	-1	c.-1712T>C		-1	-1	-1	-1	-1	-1	169
2	75703843	T	C	PASS	upstream_gene_variant	MODIFIER	LOC106558271	106558271	transcript	XR_002621884.1	pseudogene	-1	n.-1696A>G		-1	-1	-1	-1	-1	-1	1696
2	75703843	T	C	PASS	upstream_gene_variant	MODIFIER	LOC106558271	106558271	transcript	XR_002621889.1	pseudogene	-1	n.-1633A>G		-1	-1	-1	-1	-1	-1	1633
2	75703843	T	C	PASS	upstream_gene_variant	MODIFIER	GALE	100855555	transcript	XM_022413386.1	protein_coding	-1	c.-1712T>C		-1	-1	-1	-1	-1	-1	1707
2	75703843	T	C	PASS	downstream_gene_variant	MODIFIER	HMGCL	100855521	transcript	XM_003638901.4	protein_coding	-1	c.*993T>C		-1	-1	-1	-1	-1	-1	748
2	75703843	T	C	PASS	downstream_gene_variant	MODIFIER	LYPLA2	100855579	transcript	XM_003638904.3	protein_coding	-1	c.*5207A>G		-1	-1	-1	-1	-1	-1	4411
2	75703843	T	C	PASS	downstream_gene_variant	MODIFIER	HMGCL	100855521	transcript	XM_022413394.1	protein_coding	-1	c.*993T>C		-1	-1	-1	-1	-1	-1	748
2	75703843	T	C	PASS	downstream_gene_variant	MODIFIER	HMGCL	100855521	transcript	XM_005617813.3	protein_coding	-1	c.*993T>C		-1	-1	-1	-1	-1	-1	748
2	75703843	T	C	PASS	intron_variant	MODIFIER	LOC106558271	106558271	transcript	XR_002621897.1	pseudogene	1	n.86+796A>G		-1	-1	-1	-1	-1	-1	0
2	75703843	T	C	PASS	intron_variant	MODIFIER	LOC106558271	106558271	transcript	XR_002621893.1	pseudogene	1	n.147+760A>G		-1	-1	-1	-1	-1	-1	0
2	75703843	T	C	PASS	intron_variant	MODIFIER	LOC106558271	106558271	transcript	XR_002621896.1	pseudogene	1	n.126+1043A>G		-1	-1	-1	-1	-1	-1	0
31	23806254	A	AGAGAGAGAGT	PASS	intergenic_region	MODIFIER	LOC100686757-LOC102151634	100686757-102151634	intergenic_region	100686757-102151634		-1	n.23806254_23806255insGAGAGAGAGT		-1	-1	-1	-1	-1	-1	0
32	26314139	CGG	C	PASS	intron_variant	MODIFIER	PPA2	478500	transcript	XM_535679.6	protein_coding	1	c.184+651_184+652delCC		-1	-1	-1	-1	-1	-1	0
32	26314139	CGG	C	PASS	intron_variant	MODIFIER	PPA2	478500	transcript	XM_014110046.2	protein_coding	1	c.184+651_184+652delCC		-1	-1	-1	-1	-1	-1	0
32	26314139	CGG	C	PASS	intron_variant	MODIFIER	PPA2	478500	transcript	XR_002621966.1	pseudogene	1	n.208+651_208+652delCC		-1	-1	-1	-1	-1	-1	0
32	26314145	A	G	PASS	intron_variant	MODIFIER	PPA2	478500	transcript	XM_535679.6	protein_coding	1	c.184+647T>C		-1	-1	-1	-1	-1	-1	0
32	26314145	A	G	PASS	intron_variant	MODIFIER	PPA2	478500	transcript	XM_014110046.2	protein_coding	1	c.184+647T>C		-1	-1	-1	-1	-1	-1	0
32	26314145	A	G	PASS	intron_variant	MODIFIER	PPA2	478500	transcript	XR_002621966.1	pseudogene	1	n.208+647T>C		-1	-1	-1	-1	-1	-1	0
32	26314149	A	G	PASS	intron_variant	MODIFIER	PPA2	478500	transcript	XM_535679.6	protein_coding	1	c.184+643T>C		-1	-1	-1	-1	-1	-1	0
32	26314149	A	G	PASS	intron_variant	MODIFIER	PPA2	478500	transcript	XM_014110046.2	protein_coding	1	c.184+643T>C		-1	-1	-1	-1	-1	-1	0
32	26314149	A	G	PASS	intron_variant	MODIFIER	PPA2	478500	transcript	XR_002621966.1	pseudogene	1	n.208+643T>C		-1	-1	-1	-1	-1	-1	0
9	49115078	CAAG	C	PASS	conservative_inframe_deletion	MODERATE	CARD9	607492	transcript	XM_005625116.3	protein_coding	4	c.493_495delAAG	p.Lys165del	2248	3527	493	1611	165	536	0
9	49115078	CAAG	C	PASS	conservative_inframe_deletion	MODERATE	CARD9	607492	transcript	XM_844178.5	protein_coding	4	c.493_495delAAG	p.Lys165del	2227	3510	493	1611	165	536	0
9	49115078	CAAG	C	PASS	conservative_inframe_deletion	MODERATE	CARD9	607492	transcript	XM_022423586.1	protein_coding	3	c.316_318delAAG	p.Lys106del	451	1736	316	1434	106	477	0
9	49115078	CAAG	C	PASS	downstream_gene_variant	MODIFIER	SNAPC4	491251	transcript	XM_005625115.3	protein_coding	-1	c.*5442_*5444delAAG		-1	-1	-1	-1	-1	-1	4316
9	49115078	CAAG	C	PASS	downstream_gene_variant	MODIFIER	SNAPC4	491251	transcript	XM_022423580.1	protein_coding	-1	c.*5442_*5444delAAG		-1	-1	-1	-1	-1	-1	4316
9	49115078	CAAG	C	PASS	downstream_gene_variant	MODIFIER	SNAPC4	491251	transcript	XM_014116932.2	protein_coding	-1	c.*5442_*5444delAAG		-1	-1	-1	-1	-1	-1	4316
9	49115078	CAAG	C	PASS	downstream_gene_variant	MODIFIER	SNAPC4	491251	transcript	XM_014116933.2	protein_coding	-1	c.*5442_*5444delAAG		-1	-1	-1	-1	-1	-1	4316
9	49115078	CAAG	C	PASS	downstream_gene_variant	MODIFIER	SNAPC4	491251	transcript	XM_014116930.2	protein_coding	-1	c.*5442_*5444delAAG		-1	-1	-1	-1	-1	-1	4316
9	49115078	CAAG	C	PASS	downstream_gene_variant	MODIFIER	SNAPC4	491251	transcript	XM_014116931.2	protein_coding	-1	c.*5442_*5444delAAG		-1	-1	-1	-1	-1	-1	4316
9	49115078	CAAG	C	PASS	non_coding_transcript_exon_variant	MODIFIER	CARD9	607492	transcript	XR_002630191.1	pseudogene	4	n.2248_2250delAAG		-1	-1	-1	-1	-1	-1	0
AAEX03024137.1	6762	A	G	GATKstd	intergenic_region	MODIFIER						-1			-1	-1	-1	-1	-1	-1	0
AAEX03025512.1	4245	A	G	GATKstd	intergenic_region	MODIFIER						-1			-1	-1	-1	-1	-1	-1	0
JH373367.1	24360	C	G	GATKstd	intergenic_region	MODIFIER						-1			-1	-1	-1	-1	-1	-1	0
JH373664.1	17110	C	A	GATKstd	intergenic_region	MODIFIER	CHR_START-LOC111095060	CHR_START-111095060	intergenic_region	CHR_START-111095060		-1	n.17110C>A		-1	-1	-1	-1	-1	-1	0
JH373664.1	17111	G	C	GATKstd	intergenic_region	MODIFIER	CHR_START-LOC111095060	CHR_START-111095060	intergenic_region	CHR_START-111095060		-1	n.17111G>C		-1	-1	-1	-1	-1	-1	0
JH373786.1	12610	G	A	GATKstd	intergenic_region	MODIFIER						-1			-1	-1	-1	-1	-1	-1	0
