# Supplementary material for: Increased susceptibility to Mycobacterium avium complex infection in miniature Schnauzer dogs caused by a codon deletion in CARD9
Source: Sci Rep. 2024 May 6;14:10346. doi: 10.1038/s41598-024-61054-x (PMC11074286; doi:10.1038/s41598-024-61054-x)
Supplement: Supplementary file 6 — Supplementary Table 4. [file 41598_2024_61054_MOESM6_ESM.xlsx]

## Sheet: Table
Supplementary Table 4. Genotyping result of a codon deletion in CARD9 gene in total 274 Miniature Schnauzers including Mycobacterium avium complex-infected dogs, the relatives and control dogs.
Relation to MAC-infected dogs	N of dog	N of genotype (%)
		-/-	+/-	+/+
MAC-infected dog	13	13 (100)	0 (0)	0 (0)
Parent	11	0 (0)	11 (100)	0 (0)
Full-sibling	11	0 (0)	6 (54.5)	5 (45.5)
Half-sibling	26	0 (0)	9 (34.6)	17 (65.4)
Cousin	2	0 (0)	1 (50)	1 (50)
Grandparent	2	0 (0)	2 (100)	0 (0)
Niece and Nephew	3	0 (0)	3 (100)	0 (0)
Full-sibling of parent	2	0 (0)	1 (50)	1 (50)
Half-sibling of parent	1	0 (0)	1 (100)	0 (0)
Unrelated	203	0 (0)	0 (0)	203 (100)
-/-, homozygous mutant; +/-, heterozygous carrier; +/+, homozygous wildtype.
