# Supplementary material for: Increased susceptibility to Mycobacterium avium complex infection in miniature Schnauzer dogs caused by a codon deletion in CARD9
Source: Sci Rep. 2024 May 6;14:10346. doi: 10.1038/s41598-024-61054-x (PMC11074286; doi:10.1038/s41598-024-61054-x)
Supplement: Supplementary file 7 — Supplementary Table 5. [file 41598_2024_61054_MOESM7_ESM.xlsx]

## Sheet: Sheet1
Supplementary Table 5. Genotyping survey for a codon deletion in CARD9 gene in Minature Schnauzers worldwide from 2016 to 2023
Country	N of dog	% of genotype			Mutant Allele Frequency
		+/+	+/-	-/-
Argentina	377	87	12.2	0.8	0.069
Finland	569	97.36	2.64	0	0.013
Germany	1279	95.54	4.46	0	0.022
Italy	426	97.18	2.82	0	0.014
Netherlands	316	94.94	5.06	0	0.025
Norway	178	90.45	9.55	0	0.048
Poland	539	95.92	4.08	0	0.02
Spain	342	97.37	1.75	0.88	0.018
Sweden	221	86.88	13.12	0	0.066
Ukraine	232	96.98	3.02	0	0.015
United Kingdom	1893	96.83	3.17	0	0.016
United States	719	92.21	7.23	0.56	0.042
All other countries	1127	93.35	6.65	0	0.033
Total	7091	95.08	4.78	0.14	0.025
-/-, homozygous mutant; +/-, heterozygous carrier; +/+, homozygous wildtype.
